# Supplementary material for: Ammonium tri-tert-butoxy­silanethiol­ate
Source: Acta Crystallogr Sect E Struct Rep Online. 2008 Jun 21;64(Pt 7):o1329. doi: 10.1107/S1600536808018370 (PMC2961753; doi:10.1107/S1600536808018370)
Supplement: Supplementary file 1 [file e-64-o1329-sup1.cif]

##############################################################################
###                                                                        ###
###        Electronic paper (Acta Crystallographica Section E)             ###
###                                                                        ###
##############################################################################
#                                                                            #
# This CIF contains the data in a paper accepted for publication in Acta     #
# Crystallographica Section E. It conforms to the requirements of Notes      #
# for Authors for Section E, and has been peer reviewed under the auspices   #
# of the IUCr Commission on Journals.                                        #
#                                                                            #
# Full details of the Crystallographic Information File format               #
# are given in the paper "The Crystallographic Information File (CIF):       #
# a New Standard Archive File for Crystallography" by S. R. Hall, F. H.      #
# Allen and I. D. Brown [Acta Cryst. (1991), A47, 655-685].                  #
#                                                                            #
# The current version of the core CIF dictionary is obtainable from          #
# ftp://ftp.iucr.org/pub/cif_core.dic. The current version number is 2.4.    #
#                                                                            #
# Software is freely available for graphical display of the structure(s) in  #
# this CIF.  For information consult the CIF home page http://www.iucr.org/  #
# cif/home.html                                                              #
#                                                                            #
# This file may be used for bona fide research purposes within the           #
# scientific community so long as proper attribution is given to the journal # 
# article from which it was obtained.                                        #
#                                                                            #
##############################################################################
                                             
data_I
_audit_creation_method     'WinGX routine CIF_UPDATE'
_audit_conform_dict_name     cif_core.dic
_audit_conform_dict_version     2.3
_chemical_name_systematic
;
Ammonium tri-<i>tert</i>-butoxysilanethiolate
;
_chemical_formula_moiety     'N H4 +, C12 H27 O3 S Si -'
_chemical_formula_sum     'C12 H31 N O3 S Si'
_chemical_formula_iupac     'N H4 +, C12 H27 O3 S Si -'
_chemical_formula_weight     297.53
_symmetry_cell_setting     monoclinic
_symmetry_space_group_name_H-M     'P 21/c'
_symmetry_space_group_name_Hall     '-P 2ybc'
loop_
    _symmetry_equiv_pos_as_xyz
    'x, y, z'
    '-x, y+1/2, -z+1/2'
    '-x, -y, -z'
    'x, -y-1/2, z-1/2'
_cell_length_a     11.9981(4)
_cell_length_b     12.5580(5)
_cell_length_c     24.8181(12)
_cell_angle_alpha     90
_cell_angle_beta     100.336(4)
_cell_angle_gamma     90
_cell_volume     3678.7(3)
_cell_formula_units_Z     8
_cell_measurement_reflns_used     7143
_cell_measurement_theta_min     2.0426
_cell_measurement_theta_max     32.3646
_cell_measurement_temperature     120(2)
_exptl_crystal_description     prism
_exptl_crystal_colour     colourless
_exptl_crystal_size_max     0.2
_exptl_crystal_size_mid     0.06
_exptl_crystal_size_min     0.04
_exptl_crystal_density_diffrn     1.074
_exptl_crystal_density_method     'not measured'
_exptl_crystal_F_000     1312
_exptl_absorpt_coefficient_mu     0.243
_exptl_absorpt_correction_type     none
_exptl_special_details
;
;
_diffrn_ambient_temperature     120(2)
_diffrn_radiation_type     MoK\a
_diffrn_radiation_wavelength     0.71073
_diffrn_radiation_monochromator     graphite
_diffrn_measurement_device_type     'Oxford Diffraction KM-4 CCD'
_diffrn_measurement_device     '4-axis \k geometry diffractometer'
_diffrn_measurement_method     '0.75\% width \w'
_diffrn_detector_area_resol_mean     8.1883
_diffrn_reflns_number     12272
_diffrn_reflns_av_R_equivalents     0.0282
_diffrn_reflns_theta_min     2.37
_diffrn_reflns_theta_max     25.05
_diffrn_reflns_theta_full     25.05
_diffrn_measured_fraction_theta_max     0.987
_diffrn_measured_fraction_theta_full     0.987
_diffrn_reflns_limit_h_min     -14
_diffrn_reflns_limit_h_max     8
_diffrn_reflns_limit_k_min     -14
_diffrn_reflns_limit_k_max     8
_diffrn_reflns_limit_l_min     -29
_diffrn_reflns_limit_l_max     29
_refine_special_details
;
Refinement of <i>F</i>^2^ against ALL reflections. The weighted <i>R</i>-factor
<i>wR</i> and goodness of fit <i>S</i> are based on <i>F</i>^2^, conventional
<i>R</i>-factors <i>R</i> are based on <i>F</i>, with <i>F</i> set to zero for
negative <i>F</i>^2^. The threshold expression of <i>F</i>^2^ >
\s(<i>F</i>^2^) is used only for calculating <i>R</i>-factors(gt) <i>etc</i>.
and is not relevant to the choice of reflections for refinement.
<i>R</i>-factors based on <i>F</i>^2^ are statistically about twice as large
as those based on <i>F</i>, and <i>R</i>- factors based on ALL data will be
even larger.
;
_reflns_number_total     6433
_reflns_number_gt     4509
_reflns_threshold_expression     I>2\s(I)
_refine_ls_structure_factor_coef     Fsqd
_refine_ls_matrix_type     full
_refine_ls_R_factor_all     0.0792
_refine_ls_R_factor_gt     0.0478
_refine_ls_wR_factor_gt     0.1139
_refine_ls_wR_factor_ref     0.126
_refine_ls_goodness_of_fit_ref     1.037
_refine_ls_restrained_S_all     1.036
_refine_ls_number_reflns     6433
_refine_ls_number_parameters     367
_refine_ls_number_restraints     8
_refine_ls_hydrogen_treatment     mixed
_refine_ls_weighting_scheme     calc
_refine_ls_weighting_details
                 'calc w=1/[\s^2^(Fo^2^)+(0.0746P)^2^] where P=(Fo^2^+2Fc^2^)/3'
_atom_sites_solution_hydrogens     geom
_atom_sites_solution_primary     direct
_atom_sites_solution_secondary     difmap
_refine_ls_shift/su_max     0.001
_refine_ls_shift/su_mean     0
_refine_diff_density_max     0.715
_refine_diff_density_min     -0.379
_refine_ls_extinction_method     none
loop_
    _atom_type_symbol
    _atom_type_description
    _atom_type_scat_dispersion_real
    _atom_type_scat_dispersion_imag
    _atom_type_scat_source
    C C 0.0033 0.0016 'International Tables Vol C Tables 4.2.6.8 and 6.1.1.4'
    N N 0.0061 0.0033 'International Tables Vol C Tables 4.2.6.8 and 6.1.1.4'
    O O 0.0106 0.006 'International Tables Vol C Tables 4.2.6.8 and 6.1.1.4'
    S S 0.1246 0.1234 'International Tables Vol C Tables 4.2.6.8 and 6.1.1.4'
    Si Si 0.0817 0.0704 'International Tables Vol C Tables 4.2.6.8 and 6.1.1.4'
    H H 0 0 'International Tables Vol C Tables 4.2.6.8 and 6.1.1.4'
_computing_data_collection     'CrysAlis CCD (Oxford Diffraction, 2006)'
_computing_cell_refinement     'CrysAlis RED (Oxford Diffraction, 2006)'
_computing_data_reduction     'CrysAlis RED (Oxford Diffraction, 2006)'
_computing_structure_solution     'SHELXS97 (Sheldrick, 2008)'
_computing_structure_refinement     'SHELXL97 (Sheldrick, 2008)'
_computing_molecular_graphics     'ORTEP-3 for Windows (Farrugia, 1997)'
_computing_publication_material     'WinGX (Farrugia, 1999)'
loop_
    _atom_site_type_symbol
    _atom_site_label
    _atom_site_fract_x
    _atom_site_fract_y
    _atom_site_fract_z
    _atom_site_U_iso_or_equiv
    _atom_site_adp_type
    _atom_site_calc_flag
    _atom_site_refinement_flags
    _atom_site_occupancy
    _atom_site_disorder_assembly
    _atom_site_disorder_group
    S S1 0.42331(5) 0.53353(5) 0.58655(3) 0.02431(17) Uani d . 1 . .
    Si Si1 0.42375(6) 0.37946(6) 0.61491(3) 0.01975(18) Uani d . 1 . .
    O O1 0.49073(14) 0.35757(14) 0.67658(7) 0.0264(4) Uani d . 1 . .
    O O2 0.47413(14) 0.29078(13) 0.57685(7) 0.0236(4) Uani d . 1 . .
    O O3 0.28781(14) 0.34803(14) 0.60815(7) 0.0234(4) Uani d . 1 . .
    C C1 0.5191(2) 0.4195(3) 0.72592(12) 0.0377(7) Uani d . 1 . .
    C C2 0.4156(3) 0.4800(3) 0.73596(13) 0.0554(10) Uani d . 1 . .
    H H2A 0.3533 0.43 0.7369 0.083 Uiso calc R 1 . .
    H H2B 0.3932 0.5318 0.7064 0.083 Uiso calc R 1 . .
    H H2C 0.4334 0.5176 0.7711 0.083 Uiso calc R 1 . .
    C C3 0.6160(3) 0.4934(4) 0.72026(16) 0.0703(12) Uani d . 1 . .
    H H3A 0.5911 0.5443 0.6906 0.105 Uiso calc R 1 . .
    H H3B 0.6797 0.4516 0.7118 0.105 Uiso calc R 1 . .
    H H3C 0.64 0.5321 0.7547 0.105 Uiso calc R 1 . .
    C C4 0.5552(3) 0.3381(3) 0.77117(12) 0.0550(10) Uani d . 1 . .
    H H4A 0.4924 0.2889 0.7727 0.082 Uiso calc R 1 . .
    H H4B 0.5757 0.3749 0.8064 0.082 Uiso calc R 1 . .
    H H4C 0.6207 0.298 0.7635 0.082 Uiso calc R 1 . .
    C C5 0.5858(2) 0.2435(2) 0.58098(11) 0.0273(6) Uani d . 1 . .
    C C6 0.5803(2) 0.1793(2) 0.52880(12) 0.0351(7) Uani d . 1 . .
    H H6A 0.5641 0.2269 0.4971 0.053 Uiso calc R 1 . .
    H H6B 0.5202 0.1258 0.5265 0.053 Uiso calc R 1 . .
    H H6C 0.6531 0.1437 0.5291 0.053 Uiso calc R 1 . .
    C C7 0.6098(3) 0.1701(3) 0.63015(12) 0.0424(8) Uani d . 1 . .
    H H7A 0.6108 0.2115 0.6637 0.064 Uiso calc R 1 . .
    H H7B 0.6835 0.1357 0.6314 0.064 Uiso calc R 1 . .
    H H7C 0.5505 0.1156 0.6272 0.064 Uiso calc R 1 . .
    C C8 0.6743(2) 0.3297(2) 0.58404(15) 0.0450(9) Uani d . 1 . .
    H H8A 0.6592 0.3729 0.5506 0.067 Uiso calc R 1 . .
    H H8B 0.7495 0.2972 0.5876 0.067 Uiso calc R 1 . .
    H H8C 0.6715 0.3751 0.6159 0.067 Uiso calc R 1 . .
    C C9 0.2329(2) 0.2472(2) 0.61567(12) 0.0317(7) Uani d . 1 . .
    C C10 0.2878(3) 0.1914(3) 0.66557(15) 0.0667(12) Uani d . 1 . .
    H H10A 0.3677 0.1788 0.6638 0.1 Uiso calc R 1 . .
    H H10B 0.2497 0.1232 0.6684 0.1 Uiso calc R 1 . .
    H H10C 0.2825 0.2352 0.6977 0.1 Uiso calc R 1 . .
    C C11 0.2340(3) 0.1800(3) 0.56391(15) 0.0600(10) Uani d . 1 . .
    H H11A 0.2038 0.2223 0.5314 0.09 Uiso calc R 1 . .
    H H11B 0.187 0.1165 0.5649 0.09 Uiso calc R 1 . .
    H H11C 0.3119 0.1585 0.5625 0.09 Uiso calc R 1 . .
    C C12 0.1101(3) 0.2741(3) 0.6167(2) 0.0734(13) Uani d . 1 . .
    H H12A 0.0763 0.3086 0.5822 0.11 Uiso calc R 1 . .
    H H12B 0.1061 0.3224 0.6473 0.11 Uiso calc R 1 . .
    H H12C 0.0684 0.2086 0.6213 0.11 Uiso calc R 1 . .
    S S2 0.10838(5) 0.46097(5) 0.41794(3) 0.02520(18) Uani d . 1 . .
    Si Si2 0.05808(6) 0.31006(6) 0.39125(3) 0.02122(18) Uani d . 1 . .
    O O4 0.02593(15) 0.29638(15) 0.32505(7) 0.0286(4) Uani d . 1 . .
    O O5 -0.05329(15) 0.28237(14) 0.41883(8) 0.0311(5) Uani d . 1 . .
    O O6 0.15294(16) 0.21879(15) 0.41046(7) 0.0348(5) Uani d . 1 . .
    C C13 -0.0289(2) 0.3627(3) 0.28096(11) 0.0349(7) Uani d . 1 . .
    C C14 0.0582(3) 0.4383(3) 0.26532(14) 0.0525(10) Uani d . 1 . .
    H H14A 0.0894 0.4827 0.2969 0.079 Uiso calc R 1 . .
    H H14B 0.0223 0.4838 0.2351 0.079 Uiso calc R 1 . .
    H H14C 0.1194 0.3973 0.2538 0.079 Uiso calc R 1 . .
    C C15 -0.1263(3) 0.4238(3) 0.29753(13) 0.0468(9) Uani d . 1 . .
    H H15A -0.0971 0.4715 0.3281 0.07 Uiso calc R 1 . .
    H H15B -0.1803 0.3737 0.3088 0.07 Uiso calc R 1 . .
    H H15C -0.1645 0.4659 0.2664 0.07 Uiso calc R 1 . .
    C C16 -0.0726(3) 0.2868(3) 0.23444(13) 0.0578(10) Uani d . 1 . .
    H H16A -0.1298 0.2397 0.2453 0.087 Uiso calc R 1 . .
    H H16B -0.0096 0.244 0.226 0.087 Uiso calc R 1 . .
    H H16C -0.1065 0.3276 0.202 0.087 Uiso calc R 1 . .
    C C17 -0.1164(3) 0.1842(2) 0.42078(12) 0.0354(7) Uani d . 1 . .
    C C18 -0.1311(3) 0.1229(3) 0.36650(16) 0.0608(10) Uani d . 1 . .
    H H18A -0.1662 0.1694 0.3365 0.091 Uiso calc R 1 . .
    H H18B -0.1796 0.0607 0.3684 0.091 Uiso calc R 1 . .
    H H18C -0.0568 0.0993 0.3599 0.091 Uiso calc R 1 . .
    C C19 -0.0602(4) 0.1198(3) 0.4673(2) 0.1000(19) Uani d . 1 . .
    H H19A 0.0185 0.1064 0.4636 0.15 Uiso calc R 1 . .
    H H19B -0.1002 0.0518 0.4678 0.15 Uiso calc R 1 . .
    H H19C -0.0616 0.1582 0.5016 0.15 Uiso calc R 1 . .
    C C20 -0.2341(3) 0.2171(3) 0.4273(2) 0.0743(13) Uani d . 1 . .
    H H20A -0.2662 0.2647 0.3972 0.111 Uiso calc R 1 . .
    H H20B -0.2305 0.2544 0.4623 0.111 Uiso calc R 1 . .
    H H20C -0.2819 0.1538 0.4267 0.111 Uiso calc R 1 . .
    C C21 0.2338(2) 0.1648(2) 0.38299(12) 0.0357(7) Uani d . 1 . .
    C C22 0.1726(3) 0.0832(3) 0.34325(14) 0.0484(9) Uani d . 1 . .
    H H22A 0.1192 0.1196 0.3146 0.073 Uiso calc R 1 . .
    H H22B 0.1311 0.0338 0.363 0.073 Uiso calc R 1 . .
    H H22C 0.2279 0.0436 0.3265 0.073 Uiso calc R 1 . .
    C C23 0.3137(3) 0.1104(3) 0.42870(14) 0.0545(10) Uani d . 1 . .
    H H23A 0.3499 0.164 0.4548 0.082 Uiso calc R 1 . .
    H H23B 0.3719 0.0719 0.4134 0.082 Uiso calc R 1 . .
    H H23C 0.2712 0.0602 0.4475 0.082 Uiso calc R 1 . .
    C C24 0.2952(3) 0.2437(3) 0.35263(13) 0.0482(9) Uani d . 1 . .
    H H24A 0.2411 0.2768 0.3231 0.072 Uiso calc R 1 . .
    H H24B 0.3539 0.2065 0.337 0.072 Uiso calc R 1 . .
    H H24C 0.3305 0.2988 0.3781 0.072 Uiso calc R 1 . .
    N N1 0.36606(19) 0.40699(19) 0.47213(10) 0.0245(5) Uani d D 1 . .
    H H1A 0.419(2) 0.423(2) 0.4515(10) 0.038 Uiso d D 1 . .
    H H1B 0.2948(16) 0.414(2) 0.4546(11) 0.038 Uiso d D 1 . .
    H H1C 0.380(3) 0.449(2) 0.5020(10) 0.048 Uiso d D 1 . .
    H H1D 0.379(2) 0.3393(15) 0.4824(11) 0.026 Uiso d D 1 . .
    N N2 0.1426(2) 0.5109(2) 0.55138(11) 0.0333(6) Uani d D 1 . .
    H H2E 0.071(2) 0.503(4) 0.5577(19) 0.113 Uiso d D 1 . .
    H H2D 0.185(3) 0.463(3) 0.5707(16) 0.09 Uiso d D 1 . .
    H H2F 0.137(3) 0.490(3) 0.5165(8) 0.047 Uiso d D 1 . .
    H H2G 0.166(3) 0.5762(17) 0.5557(15) 0.065 Uiso d D 1 . .
loop_
    _atom_site_aniso_label
    _atom_site_aniso_U_11
    _atom_site_aniso_U_22
    _atom_site_aniso_U_33
    _atom_site_aniso_U_12
    _atom_site_aniso_U_13
    _atom_site_aniso_U_23
    S1 0.0224(3) 0.0208(3) 0.0313(4) -0.0013(3) 0.0089(3) 0.0004(3)
    Si1 0.0197(4) 0.0211(4) 0.0188(4) -0.0014(3) 0.0044(3) 0.0005(3)
    O1 0.0250(9) 0.0321(10) 0.0209(10) 0.0016(8) 0.0012(8) -0.0008(8)
    O2 0.0231(9) 0.0238(10) 0.0237(10) 0.0039(8) 0.0038(8) 0.0002(8)
    O3 0.0214(9) 0.0242(10) 0.0249(10) -0.0036(8) 0.0047(8) 0.0026(8)
    C1 0.0325(16) 0.055(2) 0.0232(15) -0.0012(15) -0.0011(13) -0.0124(15)
    C2 0.066(2) 0.069(3) 0.0322(18) 0.020(2) 0.0104(17) -0.0167(18)
    C3 0.063(2) 0.088(3) 0.053(2) -0.036(2) -0.0059(19) -0.026(2)
    C4 0.047(2) 0.091(3) 0.0240(17) 0.013(2) -0.0014(15) -0.0020(18)
    C5 0.0262(14) 0.0211(14) 0.0352(16) 0.0072(12) 0.0071(12) 0.0045(13)
    C6 0.0375(16) 0.0343(17) 0.0347(17) 0.0114(14) 0.0097(14) 0.0008(14)
    C7 0.054(2) 0.0396(19) 0.0324(17) 0.0204(16) 0.0039(15) 0.0047(15)
    C8 0.0272(16) 0.0332(18) 0.076(3) 0.0023(14) 0.0138(16) -0.0061(17)
    C9 0.0296(15) 0.0264(16) 0.0399(17) -0.0114(13) 0.0086(13) 0.0069(14)
    C10 0.073(3) 0.063(2) 0.057(2) -0.033(2) -0.008(2) 0.030(2)
    C11 0.072(3) 0.049(2) 0.060(2) -0.028(2) 0.015(2) -0.0103(19)
    C12 0.0363(19) 0.051(2) 0.137(4) -0.0139(18) 0.027(2) 0.021(3)
    S2 0.0219(3) 0.0236(4) 0.0301(4) 0.0002(3) 0.0046(3) -0.0017(3)
    Si2 0.0227(4) 0.0215(4) 0.0199(4) 0.0040(3) 0.0049(3) -0.0008(3)
    O4 0.0289(10) 0.0335(11) 0.0208(10) 0.0077(9) -0.0026(8) -0.0002(9)
    O5 0.0376(11) 0.0216(10) 0.0378(12) -0.0063(9) 0.0168(9) -0.0036(9)
    O6 0.0428(12) 0.0355(12) 0.0250(10) 0.0195(10) 0.0032(9) -0.0034(9)
    C13 0.0307(15) 0.0506(19) 0.0217(15) 0.0130(14) 0.0006(12) 0.0056(14)
    C14 0.0428(19) 0.077(3) 0.0389(19) 0.0078(18) 0.0116(16) 0.0254(19)
    C15 0.0415(18) 0.064(2) 0.0351(18) 0.0239(17) 0.0062(15) 0.0184(17)
    C16 0.059(2) 0.083(3) 0.0257(17) 0.013(2) -0.0085(16) -0.0033(18)
    C17 0.0470(18) 0.0211(15) 0.0411(18) -0.0124(13) 0.0158(15) -0.0007(13)
    C18 0.060(2) 0.055(2) 0.069(3) -0.0186(19) 0.017(2) -0.021(2)
    C19 0.119(4) 0.060(3) 0.095(4) -0.049(3) -0.050(3) 0.049(3)
    C20 0.064(2) 0.051(2) 0.119(4) -0.020(2) 0.047(3) -0.004(2)
    C21 0.0326(16) 0.0345(17) 0.0359(17) 0.0169(14) -0.0052(13) -0.0168(14)
    C22 0.0457(19) 0.047(2) 0.049(2) 0.0105(16) -0.0014(16) -0.0230(17)
    C23 0.056(2) 0.042(2) 0.055(2) 0.0265(17) -0.0198(17) -0.0226(17)
    C24 0.0380(18) 0.062(2) 0.046(2) 0.0076(17) 0.0101(15) -0.0189(18)
    N1 0.0226(12) 0.0240(12) 0.0279(13) 0.0002(11) 0.0069(10) 0.0001(11)
    N2 0.0261(13) 0.0430(16) 0.0310(14) 0.0058(12) 0.0058(11) -0.0021(13)
_geom_special_details
;
All e.s.d.'s (except the e.s.d. in the dihedral angle between two l.s. planes)
are estimated using the full covariance matrix. The cell e.s.d.'s are taken
into account individually in the estimation of e.s.d.'s in distances, angles
and torsion angles; correlations between e.s.d.'s in cell parameters are only
used when they are defined by crystal symmetry. An approximate (isotropic)
treatment of cell e.s.d.'s is used for estimating e.s.d.'s involving l.s.
planes.
;
loop_
    _geom_bond_atom_site_label_1
    _geom_bond_atom_site_label_2
    _geom_bond_site_symmetry_2
    _geom_bond_distance
    _geom_bond_publ_flag
    S1 Si1 . 2.0586(10) ?
    Si1 O1 . 1.6194(18) ?
    Si1 O2 . 1.6439(18) ?
    Si1 O3 . 1.6570(17) ?
    O1 C1 . 1.439(3) ?
    O2 C5 . 1.452(3) ?
    O3 C9 . 1.454(3) ?
    C1 C3 . 1.514(5) ?
    C1 C2 . 1.514(4) ?
    C1 C4 . 1.523(5) ?
    C2 H2A . 0.98 ?
    C2 H2B . 0.98 ?
    C2 H2C . 0.98 ?
    C3 H3A . 0.98 ?
    C3 H3B . 0.98 ?
    C3 H3C . 0.98 ?
    C4 H4A . 0.98 ?
    C4 H4B . 0.98 ?
    C4 H4C . 0.98 ?
    C5 C8 . 1.509(4) ?
    C5 C7 . 1.515(4) ?
    C5 C6 . 1.517(4) ?
    C6 H6A . 0.98 ?
    C6 H6B . 0.98 ?
    C6 H6C . 0.98 ?
    C7 H7A . 0.98 ?
    C7 H7B . 0.98 ?
    C7 H7C . 0.98 ?
    C8 H8A . 0.98 ?
    C8 H8B . 0.98 ?
    C8 H8C . 0.98 ?
    C9 C10 . 1.472(4) ?
    C9 C12 . 1.517(4) ?
    C9 C11 . 1.539(4) ?
    C10 H10A . 0.98 ?
    C10 H10B . 0.98 ?
    C10 H10C . 0.98 ?
    C11 H11A . 0.98 ?
    C11 H11B . 0.98 ?
    C11 H11C . 0.98 ?
    C12 H12A . 0.98 ?
    C12 H12B . 0.98 ?
    C12 H12C . 0.98 ?
    S2 Si2 . 2.0619(10) ?
    Si2 O6 . 1.6253(19) ?
    Si2 O4 . 1.6279(19) ?
    Si2 O5 . 1.6440(18) ?
    O4 C13 . 1.437(3) ?
    O5 C17 . 1.452(3) ?
    O6 C21 . 1.450(3) ?
    C13 C14 . 1.514(4) ?
    C13 C15 . 1.515(4) ?
    C13 C16 . 1.516(4) ?
    C14 H14A . 0.98 ?
    C14 H14B . 0.98 ?
    C14 H14C . 0.98 ?
    C15 H15A . 0.98 ?
    C15 H15B . 0.98 ?
    C15 H15C . 0.98 ?
    C16 H16A . 0.98 ?
    C16 H16B . 0.98 ?
    C16 H16C . 0.98 ?
    C17 C19 . 1.471(5) ?
    C17 C20 . 1.507(4) ?
    C17 C18 . 1.534(4) ?
    C18 H18A . 0.98 ?
    C18 H18B . 0.98 ?
    C18 H18C . 0.98 ?
    C19 H19A . 0.98 ?
    C19 H19B . 0.98 ?
    C19 H19C . 0.98 ?
    C20 H20A . 0.98 ?
    C20 H20B . 0.98 ?
    C20 H20C . 0.98 ?
    C21 C23 . 1.511(4) ?
    C21 C24 . 1.514(5) ?
    C21 C22 . 1.517(4) ?
    C22 H22A . 0.98 ?
    C22 H22B . 0.98 ?
    C22 H22C . 0.98 ?
    C23 H23A . 0.98 ?
    C23 H23B . 0.98 ?
    C23 H23C . 0.98 ?
    C24 H24A . 0.98 ?
    C24 H24B . 0.98 ?
    C24 H24C . 0.98 ?
    N1 H1A . 0.903(17) ?
    N1 H1B . 0.891(17) ?
    N1 H1C . 0.899(18) ?
    N1 H1D . 0.893(17) ?
    N2 H2E . 0.902(19) ?
    N2 H2D . 0.877(19) ?
    N2 H2F . 0.897(18) ?
    N2 H2G . 0.867(18) ?
loop_
    _geom_angle_atom_site_label_1
    _geom_angle_atom_site_label_2
    _geom_angle_atom_site_label_3
    _geom_angle_site_symmetry_1
    _geom_angle_site_symmetry_3
    _geom_angle
    _geom_angle_publ_flag
    O1 Si1 O2 . . 104.88(9) ?
    O1 Si1 O3 . . 111.58(9) ?
    O2 Si1 O3 . . 103.72(9) ?
    O1 Si1 S1 . . 116.94(8) ?
    O2 Si1 S1 . . 114.76(7) ?
    O3 Si1 S1 . . 104.31(7) ?
    C1 O1 Si1 . . 135.56(18) ?
    C5 O2 Si1 . . 131.79(16) ?
    C9 O3 Si1 . . 130.88(16) ?
    O1 C1 C3 . . 108.7(3) ?
    O1 C1 C2 . . 109.6(2) ?
    C3 C1 C2 . . 112.0(3) ?
    O1 C1 C4 . . 104.9(3) ?
    C3 C1 C4 . . 111.0(3) ?
    C2 C1 C4 . . 110.4(3) ?
    C1 C2 H2A . . 109.5 ?
    C1 C2 H2B . . 109.5 ?
    H2A C2 H2B . . 109.5 ?
    C1 C2 H2C . . 109.5 ?
    H2A C2 H2C . . 109.5 ?
    H2B C2 H2C . . 109.5 ?
    C1 C3 H3A . . 109.5 ?
    C1 C3 H3B . . 109.5 ?
    H3A C3 H3B . . 109.5 ?
    C1 C3 H3C . . 109.5 ?
    H3A C3 H3C . . 109.5 ?
    H3B C3 H3C . . 109.5 ?
    C1 C4 H4A . . 109.5 ?
    C1 C4 H4B . . 109.5 ?
    H4A C4 H4B . . 109.5 ?
    C1 C4 H4C . . 109.5 ?
    H4A C4 H4C . . 109.5 ?
    H4B C4 H4C . . 109.5 ?
    O2 C5 C8 . . 110.0(2) ?
    O2 C5 C7 . . 110.2(2) ?
    C8 C5 C7 . . 111.5(3) ?
    O2 C5 C6 . . 105.0(2) ?
    C8 C5 C6 . . 110.3(2) ?
    C7 C5 C6 . . 109.7(2) ?
    C5 C6 H6A . . 109.5 ?
    C5 C6 H6B . . 109.5 ?
    H6A C6 H6B . . 109.5 ?
    C5 C6 H6C . . 109.5 ?
    H6A C6 H6C . . 109.5 ?
    H6B C6 H6C . . 109.5 ?
    C5 C7 H7A . . 109.5 ?
    C5 C7 H7B . . 109.5 ?
    H7A C7 H7B . . 109.5 ?
    C5 C7 H7C . . 109.5 ?
    H7A C7 H7C . . 109.5 ?
    H7B C7 H7C . . 109.5 ?
    C5 C8 H8A . . 109.5 ?
    C5 C8 H8B . . 109.5 ?
    H8A C8 H8B . . 109.5 ?
    C5 C8 H8C . . 109.5 ?
    H8A C8 H8C . . 109.5 ?
    H8B C8 H8C . . 109.5 ?
    O3 C9 C10 . . 112.2(2) ?
    O3 C9 C12 . . 105.8(2) ?
    C10 C9 C12 . . 112.4(3) ?
    O3 C9 C11 . . 107.4(2) ?
    C10 C9 C11 . . 111.8(3) ?
    C12 C9 C11 . . 106.9(3) ?
    C9 C10 H10A . . 109.5 ?
    C9 C10 H10B . . 109.5 ?
    H10A C10 H10B . . 109.5 ?
    C9 C10 H10C . . 109.5 ?
    H10A C10 H10C . . 109.5 ?
    H10B C10 H10C . . 109.5 ?
    C9 C11 H11A . . 109.5 ?
    C9 C11 H11B . . 109.5 ?
    H11A C11 H11B . . 109.5 ?
    C9 C11 H11C . . 109.5 ?
    H11A C11 H11C . . 109.5 ?
    H11B C11 H11C . . 109.5 ?
    C9 C12 H12A . . 109.5 ?
    C9 C12 H12B . . 109.5 ?
    H12A C12 H12B . . 109.5 ?
    C9 C12 H12C . . 109.5 ?
    H12A C12 H12C . . 109.5 ?
    H12B C12 H12C . . 109.5 ?
    O6 Si2 O4 . . 104.38(10) ?
    O6 Si2 O5 . . 107.90(11) ?
    O4 Si2 O5 . . 109.56(10) ?
    O6 Si2 S2 . . 113.87(8) ?
    O4 Si2 S2 . . 115.08(8) ?
    O5 Si2 S2 . . 105.88(7) ?
    C13 O4 Si2 . . 134.46(17) ?
    C17 O5 Si2 . . 131.38(17) ?
    C21 O6 Si2 . . 133.17(18) ?
    O4 C13 C14 . . 108.4(2) ?
    O4 C13 C15 . . 110.9(2) ?
    C14 C13 C15 . . 110.7(3) ?
    O4 C13 C16 . . 105.3(3) ?
    C14 C13 C16 . . 111.0(3) ?
    C15 C13 C16 . . 110.3(3) ?
    C13 C14 H14A . . 109.5 ?
    C13 C14 H14B . . 109.5 ?
    H14A C14 H14B . . 109.5 ?
    C13 C14 H14C . . 109.5 ?
    H14A C14 H14C . . 109.5 ?
    H14B C14 H14C . . 109.5 ?
    C13 C15 H15A . . 109.5 ?
    C13 C15 H15B . . 109.5 ?
    H15A C15 H15B . . 109.5 ?
    C13 C15 H15C . . 109.5 ?
    H15A C15 H15C . . 109.5 ?
    H15B C15 H15C . . 109.5 ?
    C13 C16 H16A . . 109.5 ?
    C13 C16 H16B . . 109.5 ?
    H16A C16 H16B . . 109.5 ?
    C13 C16 H16C . . 109.5 ?
    H16A C16 H16C . . 109.5 ?
    H16B C16 H16C . . 109.5 ?
    O5 C17 C19 . . 109.0(3) ?
    O5 C17 C20 . . 106.0(2) ?
    C19 C17 C20 . . 111.8(4) ?
    O5 C17 C18 . . 112.1(2) ?
    C19 C17 C18 . . 112.2(3) ?
    C20 C17 C18 . . 105.7(3) ?
    C17 C18 H18A . . 109.5 ?
    C17 C18 H18B . . 109.5 ?
    H18A C18 H18B . . 109.5 ?
    C17 C18 H18C . . 109.5 ?
    H18A C18 H18C . . 109.5 ?
    H18B C18 H18C . . 109.5 ?
    C17 C19 H19A . . 109.5 ?
    C17 C19 H19B . . 109.5 ?
    H19A C19 H19B . . 109.5 ?
    C17 C19 H19C . . 109.5 ?
    H19A C19 H19C . . 109.5 ?
    H19B C19 H19C . . 109.5 ?
    C17 C20 H20A . . 109.5 ?
    C17 C20 H20B . . 109.5 ?
    H20A C20 H20B . . 109.5 ?
    C17 C20 H20C . . 109.5 ?
    H20A C20 H20C . . 109.5 ?
    H20B C20 H20C . . 109.5 ?
    O6 C21 C23 . . 104.3(2) ?
    O6 C21 C24 . . 110.7(2) ?
    C23 C21 C24 . . 111.6(3) ?
    O6 C21 C22 . . 109.6(2) ?
    C23 C21 C22 . . 110.6(3) ?
    C24 C21 C22 . . 109.9(3) ?
    C21 C22 H22A . . 109.5 ?
    C21 C22 H22B . . 109.5 ?
    H22A C22 H22B . . 109.5 ?
    C21 C22 H22C . . 109.5 ?
    H22A C22 H22C . . 109.5 ?
    H22B C22 H22C . . 109.5 ?
    C21 C23 H23A . . 109.5 ?
    C21 C23 H23B . . 109.5 ?
    H23A C23 H23B . . 109.5 ?
    C21 C23 H23C . . 109.5 ?
    H23A C23 H23C . . 109.5 ?
    H23B C23 H23C . . 109.5 ?
    C21 C24 H24A . . 109.5 ?
    C21 C24 H24B . . 109.5 ?
    H24A C24 H24B . . 109.5 ?
    C21 C24 H24C . . 109.5 ?
    H24A C24 H24C . . 109.5 ?
    H24B C24 H24C . . 109.5 ?
    H1A N1 H1B . . 114(3) ?
    H1A N1 H1C . . 107(3) ?
    H1B N1 H1C . . 112(3) ?
    H1A N1 H1D . . 106(2) ?
    H1B N1 H1D . . 110(3) ?
    H1C N1 H1D . . 109(3) ?
    H2E N2 H2D . . 108(4) ?
    H2E N2 H2F . . 103(4) ?
    H2D N2 H2F . . 105(3) ?
    H2E N2 H2G . . 113(4) ?
    H2D N2 H2G . . 116(4) ?
    H2F N2 H2G . . 111(3) ?
loop_
    _geom_hbond_atom_site_label_D
    _geom_hbond_atom_site_label_H
    _geom_hbond_atom_site_label_A
    _geom_hbond_site_symmetry_A
    _geom_hbond_distance_DH
    _geom_hbond_distance_HA
    _geom_hbond_distance_DA
    _geom_hbond_angle_DHA
    N1 H1A S1 3_666 0.903(17) 2.331(18) 3.223(2) 170(2)
    N1 H1B S2 . 0.891(17) 2.334(18) 3.215(2) 169(3)
    N1 H1C S1 . 0.899(18) 2.326(19) 3.219(3) 172(3)
    N1 H1D O2 . 0.893(17) 2.49(2) 3.059(3) 122(2)
    N2 H2E S2 3_566 0.902(19) 2.38(2) 3.255(3) 162(4)
    N2 H2D O3 . 0.877(19) 2.01(2) 2.886(3) 175(4)
    N2 H2D S1 . 0.877(19) 2.95(4) 3.337(3) 109(3)
    N2 H2F S2 . 0.897(18) 2.435(19) 3.323(3) 171(3)
    N2 H2G O5 3_566 0.867(18) 2.39(3) 2.952(3) 123(3)
data_global
_journal_date_recd_electronic     2008-06-13
_journal_date_accepted     2008-06-17
_journal_name_full     'Acta Crystallographica, Section E'
_journal_year     2008
_journal_volume     64
_journal_issue      7
_journal_page_first     o1329
_journal_page_last     o1329
_journal_paper_category     QO
_journal_coeditor_code     NG2465
_publ_contact_author_name     'Baranowska, K.'
_publ_contact_author_address
;
Department of Inorganic Chemistry,
Faculty of Chemistry,
Gda\'nsk University of Technology,
11/12 G. Narutowicz St., 80952 - PL Gda\'nsk, Poland
;
_publ_contact_author_email     kasiab29@wp.pl
_publ_contact_author_fax     '048 58 3472694'
_publ_contact_author_phone     '048 58 3472088'
_publ_section_title
;
Ammonium tri-<i>tert</i>-butoxysilanethiolate
;
loop_
    _publ_author_name
    _publ_author_footnote
    _publ_author_address
    'Baranowska, Katarzyna' .
;
Department of Inorganic Chemistry,
Faculty of Chemistry,
Gda\'nsk University of Technology,
11/12 G. Narutowicz Street, 80952 PL Gda\'nsk, Poland
;
    'Liadis, Ksymena' .
;
Department of Inorganic Chemistry,
Faculty of Chemistry,
Gda\'nsk University of Technology,
11/12 G. Narutowicz Street, 80952 PL Gda\'nsk, Poland
;
    'Wojnowski, Wies\/law' .
;
Department of Inorganic Chemistry,
Faculty of Chemistry,
Gda\'nsk University of Technology,
11/12 G. Narutowicz Street, 80952 PL Gda\'nsk, Poland
;
