# Supplementary material for: Ammonium tri-tert-butoxy­silanethiol­ate
Source: Acta Crystallogr Sect E Struct Rep Online. 2008 Jun 21;64(Pt 7):o1329. doi: 10.1107/S1600536808018370 (PMC2961753; doi:10.1107/S1600536808018370)
Supplement: Supplementary file 2 [file e-64-o1329-Isup2.hkl]

#
# h,k,l, Fc-squared, Fo-squared, sigma(Fo-squared) and status flag
#
data_I
_shelx_title ' KSYM2 in P-1                New: P21/c'
_shelx_refln_list_code          4
_shelx_F_calc_maximum      306.87
_exptl_crystal_F_000      1312.00
_reflns_d_resolution_high  0.8393
 
loop_
 _symmetry_equiv_pos_as_xyz
 'x, y, z'
 '-x, y+1/2, -z+1/2'
 '-x, -y, -z'
 'x, -y-1/2, z-1/2'
 
_cell_length_a    11.9981
_cell_length_b    12.5580
_cell_length_c    24.8181
_cell_angle_alpha  90.000
_cell_angle_beta  100.336
_cell_angle_gamma  90.000
 
_shelx_F_squared_multiplier     1.000
 
loop_
 _refln_index_h
 _refln_index_k
 _refln_index_l
 _refln_F_squared_calc
 _refln_F_squared_meas
 _refln_F_squared_sigma
 _refln_observed_status
   2   0   0    19564.77    24915.89    318.84 o
   3   0   0      526.22      560.05     24.67 o
   4   0   0     8583.68     9575.78    165.98 o
   5   0   0     1256.11     1298.68     33.94 o
   6   0   0    11827.75    12807.39     46.32 o
   7   0   0     2803.35     2646.39     28.85 o
   8   0   0      650.19      587.48     26.37 o
   9   0   0        4.67        2.95     28.39 o
  10   0   0        4.02       -5.61     30.75 o
  11   0   0     3954.70     4183.92     44.35 o
  12   0   0       77.92       80.48     33.20 o
  13   0   0     1647.87     1821.79     57.83 o
  14   0   0      323.77      374.21     53.47 o
   1   1   0    12386.93    13376.98    101.01 o
   2   1   0      455.48      530.53      8.48 o
   3   1   0     7536.50     8831.59     62.62 o
   4   1   0     1408.07     1351.96     14.75 o
   5   1   0      945.31      891.38     14.21 o
   6   1   0      345.28      355.86     14.76 o
   7   1   0      484.52      523.96     16.03 o
   8   1   0       11.22      -14.73     18.50 o
   9   1   0      111.95      109.80     19.74 o
  10   1   0      319.91      315.21     20.53 o
  11   1   0       57.83       32.34     23.51 o
  12   1   0       66.09       63.57     28.11 o
  13   1   0       88.15      107.19     28.14 o
  14   1   0       11.14       -6.28     38.15 o
   0   2   0    19820.54    21040.31    155.91 o
   1   2   0     3772.24     4536.60     64.90 o
   2   2   0     1334.36     1268.29     68.43 o
   3   2   0     3429.94     3278.61     22.74 o
   4   2   0    20480.12    23503.78    160.89 o
   5   2   0      641.04      557.08     14.24 o
   6   2   0       81.75       88.47     14.21 o
   7   2   0     2246.70     2195.18     19.82 o
   8   2   0      371.57      312.66     18.26 o
   9   2   0     1467.28     1425.82     24.74 o
  10   2   0      898.23      886.23     23.99 o
  11   2   0      281.29      252.32     24.48 o
  12   2   0      157.11      176.39     26.27 o
  13   2   0      784.63      774.41     27.03 o
   1   3   0      250.86      224.13     17.82 o
   2   3   0     3003.21     2834.90     21.93 o
   3   3   0     1195.17     1232.34     19.97 o
   4   3   0       79.21       97.61     17.76 o
   5   3   0      136.86      140.27     19.13 o
   6   3   0      560.88      552.85     49.38 o
   7   3   0     1766.53     1881.80     27.41 o
   8   3   0       44.68       59.83     25.39 o
   9   3   0     1348.37     1459.94     30.63 o
  10   3   0        1.75        0.78     29.68 o
  11   3   0       25.04       18.56     31.04 o
  12   3   0      376.45      360.53     31.83 o
  13   3   0       10.12       65.96     58.30 o
   0   4   0     1140.95     1281.87     30.40 o
   1   4   0     5422.79     6052.54     42.27 o
   2   4   0        0.05       17.14     15.61 o
   3   4   0     1149.59     1379.26     27.20 o
   4   4   0     1407.68     1557.06     22.01 o
   5   4   0      144.70      259.39     18.97 o
   6   4   0     1798.26     1895.61     25.65 o
   7   4   0       63.96       52.54     24.01 o
   8   4   0      233.20      254.02     26.06 o
   9   4   0       85.98       39.27     52.21 o
  10   4   0        0.14      -13.96     29.50 o
  11   4   0        5.00      -18.44     30.36 o
  12   4   0       15.62      -25.73     57.62 o
  13   4   0       15.67       32.48     64.19 o
   1   5   0      284.75      320.55     19.63 o
   2   5   0     6465.06     7021.55     44.34 o
   3   5   0      226.62      234.07     19.41 o
   4   5   0     1704.51     1550.24     42.88 o
   5   5   0     3878.15     3804.72     60.63 o
   6   5   0      101.27       71.96     21.89 o
   7   5   0      110.78       93.40     24.46 o
   8   5   0     1295.63     1097.48    143.40 o
   9   5   0      740.91      809.31     28.36 o
  10   5   0       37.47       24.61     27.82 o
  11   5   0     1423.28     1654.87     61.73 o
  12   5   0      186.25      198.74     60.14 o
  13   5   0      209.76      219.79     62.71 o
   0   6   0     2700.31     2692.88     35.28 o
   1   6   0      253.76      349.92     19.56 o
   2   6   0      433.56      414.92     15.49 o
   3   6   0      313.68      365.99     14.98 o
   4   6   0        0.62       -8.63     20.92 o
   5   6   0      123.51      167.79     21.91 o
   6   6   0      606.81      617.53     29.46 o
   7   6   0       15.35        8.73     24.81 o
   8   6   0      140.99      124.74     27.33 o
   9   6   0        5.63       -9.33     27.33 o
  10   6   0        5.59       22.30     29.26 o
  11   6   0      189.78      173.42     57.95 o
   1   7   0      234.17      273.38     19.37 o
   2   7   0    11468.17    10930.61     52.72 o
   3   7   0       87.90       34.44     17.34 o
   4   7   0     7648.59     7954.87     50.09 o
   5   7   0      494.81      528.35     21.40 o
   6   7   0      221.48      207.21     26.00 o
   7   7   0        8.49        6.09     28.02 o
   8   7   0      702.94      623.40     37.94 o
   9   7   0     1089.88     1134.19     72.28 o
  10   7   0      831.64      919.70     59.97 o
  11   7   0      906.10      864.58     63.90 o
  12   7   0      150.51      251.61     66.34 o
   0   8   0      283.63      260.50     30.89 o
   1   8   0     3407.36     3503.34     30.86 o
   2   8   0      210.98      229.52     18.72 o
   3   8   0      170.67      143.05     18.57 o
   4   8   0        2.37      -19.37     19.37 o
   5   8   0      919.09      813.12     45.40 o
   6   8   0        9.11      -22.01     27.62 o
   7   8   0     1885.08     1762.25     31.99 o
   8   8   0        0.02       13.47     28.48 o
   9   8   0      136.55      127.68     63.16 o
  10   8   0      132.91       98.82     65.13 o
  11   8   0       31.24       84.14     69.90 o
   1   9   0        3.55       -3.73     23.64 o
   2   9   0      235.68      214.16     20.33 o
   3   9   0      889.99      892.45     20.37 o
   4   9   0        2.83      -24.24     28.26 o
   5   9   0      731.40      707.61     29.05 o
   6   9   0     1862.77     1783.53     32.49 o
   7   9   0     1288.39     1243.23     65.39 o
   8   9   0     1168.10     1129.78     58.32 o
   9   9   0        8.32        0.27     60.24 o
  10   9   0       43.24       94.44     68.07 o
  11   9   0      802.51     1053.99     70.25 o
   0  10   0       54.06       28.24     40.42 o
   1  10   0      701.01      792.52     41.58 o
   2  10   0      504.81      586.59     21.82 o
   3  10   0      214.44      180.29     29.14 o
   4  10   0       10.72      -28.31     28.31 o
   5  10   0      128.03       92.77     29.61 o
   6  10   0      386.40      376.15     29.98 o
   7  10   0      337.60      269.26     29.25 o
   8  10   0      111.70      117.88     62.18 o
   9  10   0      638.31      769.46     63.91 o
  10  10   0      858.81     1031.26     65.51 o
   1  11   0        0.05       -8.24     28.60 o
   2  11   0       33.59       55.84     33.27 o
   3  11   0     1584.27     1546.83     33.06 o
   4  11   0        0.04      -32.45     32.45 o
   5  11   0        5.79       11.22     31.69 o
   6  11   0       53.59       43.32     30.81 o
   7  11   0       32.46       72.66     61.21 o
   8  11   0        0.08      -54.02     61.96 o
   9  11   0        8.43      141.18     68.15 o
   0  12   0     2088.82     2042.39     48.52 o
   1  12   0      122.90       93.47     46.22 o
   2  12   0     2501.78     2576.79     38.95 o
   3  12   0      153.11      139.90     32.47 o
   4  12   0      203.97      174.72     32.16 o
   5  12   0       13.49      -30.94     30.94 o
   6  12   0      684.88      725.10     64.49 o
   7  12   0      309.59      316.61     66.81 o
   8  12   0      189.39      155.11     68.06 o
   1  13   0        1.49       -4.78     36.42 o
   2  13   0      305.16      318.21     36.03 o
   3  13   0      830.90      933.93     83.74 o
   4  13   0      622.33      579.03     34.14 o
   5  13   0        2.56       88.47     60.40 o
   6  13   0      464.81      584.41     67.28 o
   1  14   0      110.99      199.31     45.96 o
   2  14   0        8.79       40.89     35.78 o
   3  14   0       37.41       54.33     37.39 o
   4  14   0      875.65      810.08     60.56 o
 -14   1   1      104.43       99.05     31.07 o
 -13   1   1     1053.94     1097.62     30.39 o
 -12   1   1      141.07      175.29     24.51 o
 -11   1   1      882.69      909.40     32.91 o
 -10   1   1     1232.47     1195.31     22.78 o
  -9   1   1       58.02       41.45     20.10 o
  -8   1   1     1157.18     1112.77     25.11 o
  -7   1   1     1257.47     1199.81     23.91 o
  -6   1   1     3837.77     4090.02     31.07 o
  -5   1   1       10.01       23.00     14.08 o
  -4   1   1    25576.31    29991.41    166.85 o
  -3   1   1       18.47       55.03     13.73 o
  -2   1   1     1781.95     1909.37     28.52 o
  -1   1   1      140.72      174.84      8.96 o
   1   1   1     5319.23     3475.20     20.72 o
   2   1   1    17298.19    20484.24    282.64 o
   3   1   1      559.50      616.91     11.69 o
   4   1   1      126.40      204.78     13.26 o
   5   1   1      326.67      310.80     12.88 o
   6   1   1      667.06      586.24     24.47 o
   7   1   1      863.46      827.43     16.80 o
   8   1   1     2025.13     1958.02     20.97 o
   9   1   1     1528.15     1544.68     21.23 o
  10   1   1      155.74      139.85     23.65 o
  11   1   1      130.83      133.39     24.91 o
  12   1   1        8.59        3.84     26.79 o
  13   1   1     1119.64     1220.88     37.54 o
 -14   2   1      425.27      444.62     63.51 o
 -13   2   1       90.50      137.85     34.95 o
 -12   2   1       25.24       52.13     27.27 o
 -11   2   1      137.67      129.67     25.73 o
 -10   2   1      439.14      459.91     20.86 o
  -9   2   1      288.70      316.86     20.30 o
  -8   2   1        1.00       -0.17     18.65 o
  -7   2   1     1956.56     1861.30     19.53 o
  -6   2   1     1498.01     1558.87     17.42 o
  -5   2   1     4539.33     5131.21     57.45 o
  -4   2   1      183.63      287.23     16.97 o
  -3   2   1    54310.92    62455.32    241.21 o
  -2   2   1      698.04      986.98     17.08 o
  -1   2   1    32648.75    38090.92    173.30 o
   0   2   1     1881.31     1925.58     59.48 o
   1   2   1    12846.48    15125.86     43.45 o
   2   2   1      809.61      729.24     14.57 o
   3   2   1     2596.32     2712.04     15.80 o
   4   2   1      766.88      857.35     33.15 o
   5   2   1      202.53      227.96     14.43 o
   6   2   1      362.13      369.12     15.28 o
   7   2   1       34.13       22.60     17.53 o
   8   2   1       54.79       33.19     20.38 o
   9   2   1       12.92      -10.03     21.90 o
  10   2   1       32.02       29.37     24.69 o
  11   2   1      104.08       82.61     23.72 o
  12   2   1      804.27      829.24     42.43 o
  13   2   1      143.14      232.68     53.22 o
 -13   3   1      331.62      399.76     57.74 o
 -12   3   1       29.55        5.16     32.96 o
 -11   3   1      755.92      793.78     31.70 o
 -10   3   1      834.53      942.86     31.20 o
  -9   3   1     1851.96     1955.78     43.34 o
  -8   3   1     2578.56     2546.87     32.46 o
  -7   3   1     4012.54     3991.39     33.96 o
  -6   3   1     1161.40     1299.20     24.08 o
  -5   3   1     1257.55     1249.94     44.02 o
  -4   3   1     9361.29    11006.49     68.39 o
  -3   3   1     6636.01     6861.60     43.29 o
  -2   3   1     3015.67     2975.17     23.98 o
  -1   3   1      100.95       72.00     19.27 o
   0   3   1    12076.77    14012.29     84.73 o
   1   3   1       91.07      124.36     15.74 o
   2   3   1     3092.70     2959.27     22.35 o
   3   3   1     4313.62     4597.53     64.65 o
   4   3   1     5770.45     6691.17     40.02 o
   5   3   1      162.14      199.26     17.84 o
   6   3   1     2085.04     2157.52     28.80 o
   7   3   1      599.85      678.04     17.64 o
   8   3   1      604.50      647.92     19.54 o
   9   3   1     2175.58     2081.97    115.67 o
  10   3   1        7.15       14.24     28.48 o
  11   3   1      386.20      353.44     30.39 o
  12   3   1      121.98      163.50     58.33 o
  13   3   1       30.43       72.50     57.73 o
 -13   4   1        0.25      -43.59     67.01 o
 -12   4   1      269.46      225.19     32.01 o
 -11   4   1      296.86      307.73     30.54 o
 -10   4   1      373.33      353.07     30.63 o
  -9   4   1     3284.67     3588.86     39.24 o
  -8   4   1       47.93      -19.05     25.80 o
  -7   4   1        4.90        0.82     23.84 o
  -6   4   1       19.62       -0.40     21.35 o
  -5   4   1     8075.00     8728.60     40.20 o
  -4   4   1        7.95      -15.84     20.16 o
  -3   4   1    16329.77    18207.45    160.96 o
  -2   4   1      131.23       73.30     20.24 o
  -1   4   1     1339.04     1664.50     22.92 o
   0   4   1      159.12      227.93     21.13 o
   1   4   1      866.96      939.30     19.93 o
   2   4   1     2237.26     2720.66     42.42 o
   3   4   1       97.06      176.40     16.75 o
   4   4   1     4852.00     5274.89     29.29 o
   5   4   1      233.20      212.77     18.52 o
   6   4   1       81.41       69.28     20.16 o
   7   4   1     2819.89     2702.50     29.68 o
   8   4   1     2969.24     2931.13     32.66 o
   9   4   1      575.89      567.16     26.87 o
  10   4   1       91.00       89.07     28.80 o
  11   4   1       84.47       61.50     30.44 o
  12   4   1      130.08       80.24     56.38 o
  13   4   1      291.24      277.14     61.21 o
 -13   5   1        1.24      -28.53     62.41 o
 -12   5   1      336.06      362.03     62.82 o
 -11   5   1       90.28       86.02     30.50 o
 -10   5   1      493.76      552.31     29.32 o
  -9   5   1       90.20       70.46     34.76 o
  -8   5   1     1871.84     1730.27     30.93 o
  -7   5   1      802.31      790.66     25.52 o
  -6   5   1       65.30       69.13     24.17 o
  -5   5   1     3708.40     3447.45     30.59 o
  -4   5   1      170.90       89.64     20.96 o
  -3   5   1      427.61      547.00     20.07 o
  -2   5   1     4578.93     4420.29     22.36 o
  -1   5   1     3162.84     3105.54     25.23 o
   0   5   1     2330.48     2536.93     38.41 o
   1   5   1    10267.76     9893.34     82.17 o
   2   5   1     4655.89     4898.58     20.78 o
   3   5   1        5.15       21.32     13.36 o
   4   5   1     1280.68     1506.86     45.26 o
   5   5   1     1327.98     1301.74     22.33 o
   6   5   1      773.04      814.36     22.37 o
   7   5   1       79.42       84.62     24.20 o
   8   5   1      193.67      217.68     43.41 o
   9   5   1      306.60      362.01     25.23 o
  10   5   1       33.84        4.09     27.80 o
  11   5   1       81.80       65.24     59.65 o
  12   5   1        3.16       -3.52     58.64 o
  13   5   1        4.33       50.60     64.73 o
 -12   6   1       53.39       58.55     63.60 o
 -11   6   1      533.53      478.68     57.98 o
 -10   6   1       97.43       72.58     41.36 o
  -9   6   1      465.77      388.23     28.95 o
  -8   6   1     6992.11     7499.69     48.90 o
  -7   6   1       58.73       41.31     27.23 o
  -6   6   1     2398.21     2354.22     30.96 o
  -5   6   1      339.85      360.97     22.49 o
  -4   6   1     2217.45     2042.75     26.77 o
  -3   6   1      152.04      186.84     15.75 o
  -2   6   1    13538.21    14229.84     36.93 o
  -1   6   1        0.16       -5.17     19.14 o
   0   6   1    12346.35    12762.10     41.95 o
   1   6   1      990.43      927.21     30.19 o
   2   6   1        4.04        7.94     14.22 o
   3   6   1      503.57      428.46     21.80 o
   4   6   1     3951.91     3687.04     32.95 o
   5   6   1       27.04       20.19     21.35 o
   6   6   1     2624.82     2664.89     29.78 o
   7   6   1      321.95      329.88     27.78 o
   8   6   1      438.26      401.25     26.70 o
   9   6   1      509.45      416.65     39.91 o
  10   6   1      369.01      301.10     53.82 o
  11   6   1     3281.55     3673.20     73.79 o
  12   6   1      131.85      129.96     64.23 o
 -12   7   1      266.84      299.10     67.43 o
 -11   7   1        3.39       -8.11     67.00 o
 -10   7   1      331.33      339.29     62.37 o
  -9   7   1        2.02       18.47     30.79 o
  -8   7   1      157.49      138.98     28.48 o
  -7   7   1     2932.46     2844.26     37.66 o
  -6   7   1      243.97      223.87     26.15 o
  -5   7   1     3212.54     3279.46     33.84 o
  -4   7   1        4.64       14.91     18.42 o
  -3   7   1      634.22      599.95     17.67 o
  -2   7   1     4389.24     4097.85     25.05 o
  -1   7   1      379.99      371.15     20.81 o
   0   7   1        0.00      -14.93     21.36 o
   1   7   1     1392.60     1233.55     22.05 o
   2   7   1      560.45      544.37     16.06 o
   3   7   1      529.14      592.68     23.25 o
   4   7   1      274.68      255.09     18.84 o
   5   7   1      835.29      817.46     16.66 o
   6   7   1       50.06       91.28     24.80 o
   7   7   1     1093.62     1010.86     27.25 o
   8   7   1      177.37      124.97     30.41 o
   9   7   1        0.69       -8.67     53.01 o
  10   7   1       18.00       48.31     62.30 o
  11   7   1       55.20      121.36     65.06 o
  12   7   1      111.38      157.41     65.10 o
 -11   8   1      519.77      577.57     68.25 o
 -10   8   1       83.48      133.87     65.69 o
  -9   8   1      149.89      112.88     29.64 o
  -8   8   1       13.20       32.11     29.57 o
  -7   8   1       99.48       38.01     28.89 o
  -6   8   1     1116.96     1160.38     30.06 o
  -5   8   1      460.75      416.19     19.88 o
  -4   8   1       67.63       60.59     20.48 o
  -3   8   1     1603.47     1470.01     25.74 o
  -2   8   1     4293.71     4167.83     45.26 o
  -1   8   1       22.42        8.34     23.03 o
   0   8   1      206.13      121.59     22.14 o
   1   8   1      124.93       84.33     22.30 o
   2   8   1     2712.14     2833.12     22.95 o
   3   8   1      330.39      349.20     17.90 o
   4   8   1     4843.93     4580.22     25.54 o
   5   8   1      833.50      803.19     25.65 o
   6   8   1       77.92       40.02     27.11 o
   7   8   1      594.61      568.90     26.24 o
   8   8   1        2.67       -2.41     27.09 o
   9   8   1      239.66      182.01     56.61 o
  10   8   1      817.93      869.76     62.76 o
  11   8   1      454.49      629.30     65.86 o
 -11   9   1      140.07      227.76     69.60 o
 -10   9   1       13.03       62.63     65.87 o
  -9   9   1      219.56      196.37     61.26 o
  -8   9   1        0.59       -3.43     29.47 o
  -7   9   1      107.22       88.44     33.35 o
  -6   9   1      605.09      594.57     28.57 o
  -5   9   1     1262.51     1129.86     91.99 o
  -4   9   1       69.67       22.63     21.37 o
  -3   9   1      984.18      939.17     21.20 o
  -2   9   1     1137.19     1084.12     23.87 o
  -1   9   1       60.36       24.74     25.78 o
   0   9   1        4.51        4.84     24.52 o
   1   9   1     1157.65     1124.84     25.42 o
   2   9   1       75.08       72.49     30.04 o
   3   9   1     1436.47     1314.67     20.81 o
   4   9   1       20.69      -26.61     26.61 o
   5   9   1      387.14      360.23     27.43 o
   6   9   1       40.82       53.45     30.72 o
   7   9   1      117.51       92.62     28.49 o
   8   9   1       83.96       62.70     59.21 o
   9   9   1      131.40       86.56     59.21 o
  10   9   1      186.67      184.70     65.45 o
  11   9   1       54.95      143.35     71.66 o
 -10  10   1      167.53      211.75     65.24 o
  -9  10   1      235.78      318.89     66.12 o
  -8  10   1      398.85      430.86     59.64 o
  -7  10   1      177.72      186.25     29.99 o
  -6  10   1      238.50      198.44     28.74 o
  -5  10   1        9.50      -27.23     29.69 o
  -4  10   1        5.65      -28.83     31.57 o
  -3  10   1      209.45      219.95     22.40 o
  -2  10   1       26.02       13.06     23.06 o
  -1  10   1      174.10      154.34     27.48 o
   0  10   1       80.65       63.80     27.90 o
   1  10   1       54.92       88.83     26.44 o
   2  10   1       79.26       92.49     21.87 o
   3  10   1      219.27      220.73     31.83 o
   4  10   1      194.54      160.39     29.22 o
   5  10   1        1.06       -7.95     36.75 o
   6  10   1      618.54      662.83     45.52 o
   7  10   1      240.58      295.98     58.11 o
   8  10   1      753.54      723.05     59.93 o
   9  10   1       67.92      -29.29     66.75 o
  10  10   1       22.58       21.95     69.47 o
  -9  11   1      267.85      217.38     69.30 o
  -8  11   1      241.71      261.76     62.08 o
  -7  11   1     1726.97     1763.67     62.55 o
  -6  11   1      420.07      442.89     50.62 o
  -5  11   1      489.12      497.50     55.68 o
  -4  11   1       21.13       -1.76     41.30 o
  -3  11   1       44.55       43.95     32.19 o
  -2  11   1        0.61       -3.10     24.35 o
  -1  11   1        3.16       -3.18     29.09 o
   0  11   1      978.47     1096.68     29.21 o
   1  11   1      684.51      693.52     29.38 o
   2  11   1      827.02      888.32     29.66 o
   3  11   1     1499.23     1448.54     34.89 o
   4  11   1      127.87      106.23     34.86 o
   5  11   1      883.92      900.46     39.87 o
   6  11   1     1152.30     1191.82     60.54 o
   7  11   1       55.46       -1.84     59.68 o
   8  11   1       42.52       52.10     65.82 o
   9  11   1      897.80      972.66     64.92 o
  -8  12   1       15.49       99.71     63.74 o
  -6  12   1      444.64      394.81     53.35 o
  -5  12   1       20.05       27.47     33.72 o
  -4  12   1      574.27      556.33     44.38 o
  -3  12   1      369.38      345.82     34.47 o
  -2  12   1      679.95      677.54     32.73 o
  -1  12   1        2.97      -17.25     30.80 o
   0  12   1      455.52      488.32     29.93 o
   1  12   1        0.12      -38.83     46.73 o
   2  12   1      347.06      416.31     31.04 o
   3  12   1      745.09      707.39     34.18 o
   4  12   1      123.17       68.68     33.13 o
   5  12   1      146.73      157.57     57.44 o
   6  12   1      425.88      503.14     61.64 o
   7  12   1       47.20       68.19     65.50 o
   8  12   1       14.12       42.85     70.67 o
  -7  13   1       68.67      166.64     61.37 o
  -6  13   1     1166.59     1237.66     64.74 o
  -5  13   1      329.37      310.88     35.14 o
  -4  13   1     1895.96     1870.02    114.91 o
  -3  13   1       96.79       75.52     36.73 o
  -2  13   1      203.43      227.97     36.46 o
  -1  13   1      261.37      267.31     34.66 o
   0  13   1     1383.84     1343.93     48.91 o
   1  13   1       79.84      131.21     52.44 o
   2  13   1     4245.80     4321.18     77.88 o
   3  13   1       73.74       69.35     33.30 o
   4  13   1      279.73      252.98     40.15 o
   5  13   1       94.96       62.09     65.25 o
   6  13   1     1120.43     1215.41     63.94 o
  -5  14   1       46.96      110.01     65.49 o
  -4  14   1       64.03      100.51     36.53 o
  -3  14   1      854.33      876.77     50.34 o
  -2  14   1      119.09      119.45     50.45 o
  -1  14   1     1069.14     1105.15     52.07 o
   1  14   1       46.21      131.41     47.58 o
   2  14   1      236.13      231.09     34.83 o
   3  14   1      180.35      208.10     37.05 o
   4  14   1      153.88      221.29     62.81 o
 -14   0   2       22.82       27.79     36.26 o
 -13   0   2      335.71      362.95     38.14 o
 -12   0   2      441.60      387.05     36.37 o
 -11   0   2      729.92      722.81     34.10 o
 -10   0   2      918.45      849.22     31.02 o
  -9   0   2      130.36       82.87     31.06 o
  -8   0   2      161.40      148.46     25.03 o
  -7   0   2       48.91       16.55     22.33 o
  -6   0   2    12325.59    13834.73    153.92 o
  -5   0   2     7315.19     7692.26     36.27 o
  -4   0   2    32078.84    38041.18    247.51 o
  -3   0   2       29.09       42.82     21.44 o
  -2   0   2     9181.61    11297.75    187.83 o
   1   0   2      719.55      505.01     10.78 o
   2   0   2     5967.77     5002.07     26.86 o
   3   0   2      105.89       96.74     16.41 o
   4   0   2     2303.75     1954.26     20.89 o
   5   0   2     6988.09     8303.15     82.59 o
   6   0   2      872.80     1014.35     21.37 o
   7   0   2     1041.45     1068.45     23.55 o
   8   0   2      814.39      711.73     59.88 o
   9   0   2     1522.32     1513.56     32.43 o
  10   0   2     1359.91     1410.67     31.01 o
  11   0   2       60.69       72.53     49.12 o
  12   0   2       36.25        0.21     46.07 o
  13   0   2        0.38       25.05     49.70 o
 -14   1   2        0.86       -9.26     30.92 o
 -13   1   2        2.97       23.78     25.86 o
 -12   1   2      545.71      631.61     24.28 o
 -11   1   2        6.17      -20.60     23.56 o
 -10   1   2     3361.14     3287.52     28.27 o
  -9   1   2       30.85       11.88     20.49 o
  -8   1   2     1414.88     1333.96     20.33 o
  -7   1   2      274.31      225.01     15.96 o
  -6   1   2        9.54       -5.19     15.33 o
  -5   1   2      152.90       90.23     14.94 o
  -4   1   2     1595.19     1569.37     16.37 o
  -3   1   2     1141.59     1372.54     15.31 o
  -2   1   2     1010.14     1155.34     12.62 o
  -1   1   2    64091.55    17957.16   5308.46 o
   1   1   2    52570.25    66138.09    313.80 o
   2   1   2       22.21        6.25      8.32 o
   3   1   2       38.90       54.58     12.11 o
   4   1   2       72.71       76.38     13.78 o
   5   1   2      465.51      613.30     15.09 o
   6   1   2      755.36      785.67     16.53 o
   7   1   2      481.81      575.81     26.26 o
   8   1   2       18.00       16.10     20.36 o
   9   1   2     1185.58     1211.82     23.30 o
  10   1   2      612.60      589.99     23.81 o
  11   1   2      129.99      149.87     24.32 o
  12   1   2      326.86      384.23     34.50 o
  13   1   2      152.95      149.72     35.05 o
 -14   2   2       28.18       20.87     38.80 o
 -13   2   2      595.27      594.64     34.87 o
 -12   2   2      232.03      243.87     35.02 o
 -11   2   2     1241.23     1311.26     24.03 o
 -10   2   2      855.75      822.58     27.30 o
  -9   2   2       79.94       56.19     19.91 o
  -8   2   2     6745.98     6983.39     31.36 o
  -7   2   2     3935.41     3548.36     23.47 o
  -6   2   2     1851.41     1901.02     44.90 o
  -5   2   2      609.60      567.78     17.74 o
  -4   2   2     2779.49     2456.80     35.87 o
  -3   2   2     5354.07     5948.11     25.10 o
  -2   2   2     6405.78     8167.59     88.95 o
  -1   2   2     1046.62     1023.74     14.71 o
   0   2   2     2218.90     2283.18     30.39 o
   1   2   2     3627.98     3961.98     31.07 o
   2   2   2     6013.66     6729.96     85.83 o
   3   2   2     2383.03     2424.47     21.55 o
   4   2   2      392.93      482.01     12.05 o
   5   2   2      611.93      626.19     14.13 o
   6   2   2      797.43      814.01     15.78 o
   7   2   2       84.29       88.61     18.62 o
   8   2   2     3984.61     4081.51     36.09 o
   9   2   2     1878.35     1883.85     24.67 o
  10   2   2       94.13       90.25     23.99 o
  11   2   2     3186.44     3215.42     59.47 o
  12   2   2      156.06      152.57     24.86 o
  13   2   2       13.92      -28.65     53.08 o
 -13   3   2        8.82       18.06     35.74 o
 -12   3   2      153.51       86.31     35.17 o
 -11   3   2     1122.90     1034.50     64.07 o
 -10   3   2     1179.87     1063.82     46.74 o
  -9   3   2     2730.93     2524.19     29.63 o
  -8   3   2      947.97      886.62     22.76 o
  -7   3   2      177.68      188.84     20.29 o
  -6   3   2      757.84      879.74     19.25 o
  -5   3   2      581.46      570.53     24.47 o
  -4   3   2     2366.64     2618.36     50.03 o
  -3   3   2     3339.33     3816.29     80.12 o
  -2   3   2     3514.75     3526.90     25.80 o
  -1   3   2     2807.06     3100.58     18.52 o
   0   3   2     4438.11     4906.20     28.46 o
   1   3   2      909.49      843.26     28.39 o
   2   3   2      547.02      524.27     18.14 o
   3   3   2     1810.55     1754.95     17.73 o
   4   3   2     6326.49     6724.67     28.69 o
   5   3   2        0.28      -13.31     16.47 o
   6   3   2       76.47      123.53     14.03 o
   7   3   2      328.17      289.61     16.44 o
   8   3   2     1088.52     1138.20     20.31 o
   9   3   2      600.25      595.62     20.64 o
  10   3   2       89.98       91.15     22.59 o
  11   3   2      161.45      167.78     22.96 o
  12   3   2      221.56      218.08     59.08 o
  13   3   2       33.06       16.85     58.31 o
 -13   4   2       85.76       92.00     61.73 o
 -12   4   2      256.15      220.39     36.55 o
 -11   4   2      630.70      624.70     31.82 o
 -10   4   2       55.20       42.53     31.19 o
  -9   4   2      535.08      551.06     29.33 o
  -8   4   2      500.75      462.55     25.92 o
  -7   4   2      564.22      564.81     25.86 o
  -6   4   2     1832.22     1808.27     27.18 o
  -5   4   2       98.16       79.04     20.59 o
  -4   4   2       77.26       45.78     20.61 o
  -3   4   2    17015.75    18873.58     50.05 o
  -2   4   2      471.72      612.69     21.49 o
  -1   4   2      185.25      167.18     29.97 o
   0   4   2      282.87      297.76     21.38 o
   1   4   2      980.03      965.06     18.27 o
   2   4   2     1484.15     1501.97     19.59 o
   3   4   2     2458.52     2785.28     25.85 o
   4   4   2      252.35      284.99     16.53 o
   5   4   2      137.33      107.43     17.71 o
   6   4   2      652.01      567.43     78.57 o
   7   4   2       54.90       53.64     22.09 o
   8   4   2     1625.05     1680.06     28.09 o
   9   4   2       83.15       49.16     26.72 o
  10   4   2        1.81       -9.36     27.83 o
  11   4   2        2.75      -10.79     55.19 o
  12   4   2      403.59      378.89     58.64 o
  13   4   2      102.45      116.02     57.84 o
 -13   5   2      426.85      485.08     64.55 o
 -12   5   2      267.52      337.32     32.47 o
 -11   5   2      404.46      404.93     31.68 o
 -10   5   2      248.21      267.57     30.01 o
  -9   5   2      238.58      256.49     29.19 o
  -8   5   2     3098.86     3091.08     36.44 o
  -7   5   2     1738.21     1710.25     30.08 o
  -6   5   2     2091.69     1998.96     28.41 o
  -5   5   2     3894.35     4222.33     40.08 o
  -4   5   2      191.78      202.39     20.87 o
  -3   5   2        3.56       -0.46     21.55 o
  -2   5   2     2039.11     2201.63     19.48 o
  -1   5   2     3173.15     3248.03     40.00 o
   0   5   2    17663.62    20305.18     70.84 o
   1   5   2     1853.10     1814.58     32.61 o
   2   5   2      806.66      779.13     12.70 o
   3   5   2        6.26       -1.13     17.34 o
   4   5   2     2397.05     2326.66     50.35 o
   5   5   2      447.85      437.97     18.50 o
   6   5   2       42.10       62.07     20.34 o
   7   5   2     4729.87     4532.38    217.53 o
   8   5   2      493.79      446.21     24.51 o
   9   5   2       54.45       23.18     26.71 o
  10   5   2     1653.93     1750.64     59.08 o
  11   5   2      511.09      490.57     57.62 o
  12   5   2       91.38       64.95     59.69 o
  13   5   2     1310.41     1384.28     65.34 o
 -13   6   2        1.05       10.90     61.88 o
 -12   6   2      308.05      339.12     64.44 o
 -11   6   2        5.00       -2.90     31.60 o
 -10   6   2      161.23      163.36     31.08 o
  -9   6   2       18.25      -16.09     30.11 o
  -8   6   2      465.51      445.58     29.52 o
  -7   6   2      455.46      451.21     26.93 o
  -6   6   2     2232.14     2315.72     31.68 o
  -5   6   2     2727.43     3179.49     96.22 o
  -4   6   2      793.45      644.21     22.81 o
  -3   6   2     1928.25     1777.01     19.65 o
  -2   6   2     1263.44     1317.95     18.34 o
  -1   6   2     2191.82     2119.11     24.25 o
   0   6   2       59.55       65.06     19.20 o
   1   6   2      399.09      333.10     17.48 o
   2   6   2      104.77       98.99     12.96 o
   3   6   2       26.56       29.73     13.13 o
   4   6   2      296.00      286.12     19.06 o
   5   6   2        8.94        4.39     21.17 o
   6   6   2     1962.94     2018.20     26.97 o
   7   6   2       29.72       -8.69     22.78 o
   8   6   2      597.44      564.15     24.93 o
   9   6   2      302.87      357.00     52.33 o
  10   6   2      106.66      128.68     55.11 o
  11   6   2      342.87      338.45     60.90 o
  12   6   2       71.20      101.05     64.81 o
 -12   7   2      360.07      379.31     61.67 o
 -11   7   2      132.15       98.39     61.64 o
 -10   7   2      235.10      212.80     30.50 o
  -9   7   2     1398.27     1463.57     64.91 o
  -8   7   2     1379.22     1296.12     31.53 o
  -7   7   2       80.51       72.31     30.96 o
  -6   7   2     7579.26     7100.52    102.49 o
  -5   7   2      681.94      707.19     25.92 o
  -4   7   2      147.15      143.66     24.17 o
  -3   7   2     2549.01     2773.56     48.22 o
  -2   7   2    12632.48    11997.92     85.37 o
  -1   7   2       41.06       19.53     21.03 o
   0   7   2     6714.64     6696.18     34.69 o
   1   7   2      621.54      635.40     19.26 o
   2   7   2      953.86      891.54     20.60 o
   3   7   2      462.06      486.45     14.96 o
   4   7   2     2768.87     2665.01     41.96 o
   5   7   2      202.85      173.92     23.13 o
   6   7   2     6964.23     6811.93     41.15 o
   7   7   2      596.61      487.15     24.07 o
   8   7   2        7.70        3.38     25.96 o
   9   7   2      423.36      447.56     58.04 o
  10   7   2      113.54      109.02     62.26 o
  11   7   2     1122.53     1099.96     62.80 o
  12   7   2      276.81      308.08     62.63 o
 -12   8   2       12.43      -13.80     67.59 o
 -11   8   2      418.26      559.34     63.66 o
 -10   8   2       37.23       41.04     62.89 o
  -9   8   2       14.67       23.22     30.70 o
  -8   8   2       44.72       11.61     30.59 o
  -7   8   2       20.16       40.30     37.09 o
  -6   8   2      633.59      658.29     28.88 o
  -5   8   2     1195.65     1281.76     25.08 o
  -4   8   2       31.22       12.29     20.42 o
  -3   8   2     3261.11     3184.55     26.62 o
  -2   8   2      313.61      318.48     19.21 o
  -1   8   2     1857.31     1888.75     26.74 o
   0   8   2       48.94       72.31     22.84 o
   1   8   2      558.77      606.16     31.53 o
   2   8   2      639.06      536.20     21.24 o
   3   8   2     2532.71     2511.65     39.77 o
   4   8   2       24.29        9.34     25.01 o
   5   8   2     1439.35     1367.57     27.14 o
   6   8   2      112.81       92.87     24.69 o
   7   8   2       15.65       60.91     26.72 o
   8   8   2      385.23      440.52     58.48 o
   9   8   2       26.49      -19.30     57.78 o
  10   8   2      454.44      492.53     58.04 o
  11   8   2      369.45      396.34     64.33 o
 -11   9   2      589.78      623.25     65.99 o
 -10   9   2      794.76      884.33     62.26 o
  -9   9   2     1039.62      972.28     66.73 o
  -8   9   2      124.57      123.43     29.27 o
  -7   9   2      289.16      357.22     29.23 o
  -6   9   2        3.98      -15.22     31.85 o
  -5   9   2      236.01      347.57     29.50 o
  -4   9   2       10.65      -22.25     22.25 o
  -3   9   2      933.80      930.16     22.27 o
  -2   9   2      275.64      265.02     21.68 o
  -1   9   2      791.71      785.24     25.59 o
   0   9   2      434.92      476.61     44.90 o
   1   9   2      301.54      272.41     23.87 o
   2   9   2     1278.11     1313.10     20.48 o
   3   9   2       22.77       39.71     26.12 o
   4   9   2     1683.46     1644.03     48.53 o
   5   9   2        0.23      -17.64     27.60 o
   6   9   2       26.13       57.29     31.77 o
   7   9   2      482.55      434.53     58.77 o
   8   9   2      124.52      174.20     58.27 o
   9   9   2      790.34      813.90     63.59 o
  10   9   2      112.90      158.59     67.09 o
  11   9   2        2.95       -3.23     66.61 o
 -10  10   2       13.20       11.56     61.22 o
  -9  10   2      207.26      167.31     67.64 o
  -8  10   2      400.80      385.81     31.77 o
  -7  10   2     1404.50     1271.43    144.62 o
  -6  10   2       70.02      102.83     32.05 o
  -5  10   2      531.32      445.40     30.87 o
  -4  10   2       38.49      -23.08     30.33 o
  -3  10   2       20.36       14.97     23.39 o
  -2  10   2      215.73      199.78     22.67 o
  -1  10   2        9.67       -8.90     28.83 o
   0  10   2       28.10        2.31     26.69 o
   1  10   2        0.31       -5.20     27.45 o
   2  10   2       30.56       73.85     27.19 o
   3  10   2       46.33       52.34     38.84 o
   4  10   2      519.14      458.95     62.23 o
   5  10   2      229.86      207.55     26.85 o
   6  10   2     1431.33     1355.82     57.73 o
   7  10   2       85.01       22.79     59.67 o
   8  10   2      395.38      374.44     62.96 o
   9  10   2       43.79       35.52     68.84 o
  10  10   2      369.93      474.94     68.78 o
  -9  11   2       28.29       47.53     66.71 o
  -8  11   2      156.15      177.91     61.63 o
  -7  11   2        9.57       36.13     32.60 o
  -6  11   2       85.01       87.52     33.10 o
  -5  11   2      338.71      331.54     32.37 o
  -4  11   2        0.45      -28.64     33.72 o
  -3  11   2      199.27      248.13     31.50 o
  -2  11   2       69.74       98.32     24.24 o
  -1  11   2      634.74      662.47     29.17 o
   0  11   2     1885.26     1885.37     32.17 o
   1  11   2      775.27      754.50     43.96 o
   2  11   2       30.21       54.23     58.21 o
   3  11   2      194.78      190.66     30.35 o
   4  11   2      223.62      216.75     29.21 o
   5  11   2        0.33       -8.18     29.70 o
   6  11   2        6.48       -1.57     58.96 o
   7  11   2        0.63      -47.53     63.20 o
   8  11   2       94.24      101.05     66.96 o
   9  11   2        4.37      -22.51     70.56 o
  -8  12   2      187.12      209.61     64.63 o
  -7  12   2       84.10       92.47     65.94 o
  -6  12   2       18.85       34.86     33.91 o
  -5  12   2      261.75      235.51     34.77 o
  -4  12   2     2373.19     2321.01     87.86 o
  -3  12   2       43.47       31.36     34.89 o
  -2  12   2     1618.03     1741.06     82.50 o
  -1  12   2       88.41       58.05     27.34 o
   0  12   2      287.25      332.84     46.29 o
   1  12   2      166.64      115.76     49.12 o
   2  12   2     4014.45     4111.21    101.03 o
   3  12   2     1709.33     1676.55     34.82 o
   4  12   2     1111.67     1118.99     55.78 o
   5  12   2     1143.64     1118.38     57.60 o
   6  12   2      228.13      209.27     63.89 o
   7  12   2       10.05      -12.08     68.31 o
   8  12   2      539.12      525.56     67.43 o
  -7  13   2       17.73       68.08     63.68 o
  -6  13   2       33.89       64.09     60.75 o
  -5  13   2       68.66       73.58     36.17 o
  -4  13   2      203.08      183.78     37.57 o
  -3  13   2      475.56      425.31     35.83 o
  -2  13   2      167.12      227.09     36.80 o
  -1  13   2      399.73      420.72     53.86 o
   0  13   2       31.53       -4.47     51.22 o
   1  13   2      250.67      161.76     53.55 o
   2  13   2       59.73      153.83     34.40 o
   3  13   2        3.05       -8.42     34.67 o
   4  13   2       96.22       73.19     60.00 o
   5  13   2       75.09       51.04     64.79 o
   6  13   2      309.18      337.48     62.85 o
  -5  14   2        3.85       60.09     58.67 o
  -4  14   2     1840.83     1977.43    166.15 o
  -3  14   2       16.32       -8.94     36.87 o
  -2  14   2       49.53       82.69     52.95 o
  -1  14   2      113.38      129.85     50.73 o
   1  14   2       18.71      128.61     36.85 o
   2  14   2      944.85      923.74     34.97 o
   3  14   2       19.13      121.95     58.38 o
   4  14   2      580.15      616.58     64.63 o
 -14   1   3      101.56      102.52     32.03 o
 -13   1   3       28.64       50.18     26.82 o
 -12   1   3      394.96      354.02     25.65 o
 -11   1   3      535.83      532.16     23.09 o
 -10   1   3        0.20       -0.62     24.83 o
  -9   1   3      727.15      739.67     20.85 o
  -8   1   3     5175.14     5399.67     29.36 o
  -7   1   3      933.55      782.13     21.71 o
  -6   1   3      170.89      111.84     15.28 o
  -5   1   3     4318.05     4465.42     21.95 o
  -4   1   3    19270.93    22739.26    134.61 o
  -3   1   3       54.76      113.60     18.64 o
  -2   1   3    53504.07    66246.49    582.17 o
  -1   1   3     2402.14     2404.69    123.33 o
   0   1   3     2065.93     2524.27     19.02 o
   1   1   3      109.94      122.80     19.93 o
   2   1   3     2410.57     2937.95     16.65 o
   3   1   3     1918.61     1829.77     13.43 o
   4   1   3     2598.39     2815.16     52.71 o
   5   1   3     1141.17     1024.87     15.46 o
   6   1   3     1020.88     1011.15     16.76 o
   7   1   3      857.43      858.22     18.09 o
   8   1   3     1401.69     1430.65     21.84 o
   9   1   3      843.75      826.50     22.06 o
  10   1   3      440.62      442.20     23.19 o
  11   1   3     2605.21     2626.48     48.12 o
  12   1   3       12.73       24.73     32.53 o
  13   1   3      497.58      488.22     52.02 o
 -14   2   3       30.28       58.43     38.75 o
 -13   2   3        0.21       -6.88     37.01 o
 -12   2   3        0.94       12.92     30.16 o
 -11   2   3      220.18      222.81     29.81 o
 -10   2   3      222.01      242.68     26.41 o
  -9   2   3        0.78        7.56     24.31 o
  -8   2   3       81.56       78.37     23.60 o
  -7   2   3     2459.45     2421.61     37.45 o
  -6   2   3      110.39      123.46     18.07 o
  -5   2   3      171.36      260.02     17.96 o
  -4   2   3       80.77      117.01     17.85 o
  -3   2   3     3181.71     3127.09     40.70 o
  -2   2   3     5077.50     5794.47     56.50 o
  -1   2   3     1629.21     1587.88     14.81 o
   0   2   3     4141.28     4549.88     35.28 o
   1   2   3     4874.44     5706.16     38.92 o
   2   2   3     2573.40     2265.85     35.27 o
   3   2   3       88.61       53.04      9.51 o
   4   2   3      194.19      262.29     10.82 o
   5   2   3     2800.59     2929.58     32.41 o
   6   2   3     1187.35     1159.30     16.20 o
   7   2   3     1050.04     1047.10     18.19 o
   8   2   3      415.03      430.93     19.27 o
   9   2   3      620.09      612.33     21.01 o
  10   2   3       26.72       28.67     22.61 o
  11   2   3       15.62        5.10     23.08 o
  12   2   3       68.68       55.86     53.55 o
  13   2   3       17.76       -9.63     56.76 o
 -13   3   3      790.38      819.40     77.55 o
 -12   3   3      280.73      253.02     35.75 o
 -11   3   3     2554.65     2659.42     68.98 o
 -10   3   3        0.00       -2.66     27.17 o
  -9   3   3       10.27       -8.92     24.98 o
  -8   3   3        4.60      -15.33     23.53 o
  -7   3   3      606.61      676.34     21.20 o
  -6   3   3     4908.23     5247.30     49.77 o
  -5   3   3       31.23       69.70     18.53 o
  -4   3   3     6650.91     7175.04    118.36 o
  -3   3   3      123.35      186.59     19.28 o
  -2   3   3    10841.81    11945.74     78.36 o
  -1   3   3     2426.06     2551.07     29.25 o
   0   3   3     3161.32     3627.42     77.34 o
   1   3   3     1137.85     1217.98     35.25 o
   2   3   3      670.61      789.95     23.42 o
   3   3   3       84.00       70.56     13.30 o
   4   3   3        0.20       -2.09     13.97 o
   5   3   3      145.21      109.89     11.67 o
   6   3   3     2513.99     2426.36     25.17 o
   7   3   3      339.49      276.50     16.21 o
   8   3   3      715.25      687.95     18.26 o
   9   3   3      152.12      147.39     19.89 o
  10   3   3        8.53        5.15     22.32 o
  11   3   3      231.57      260.24     53.77 o
  12   3   3      786.42      864.85     56.36 o
  13   3   3        0.68      -26.46     60.44 o
 -13   4   3      402.31      377.47     38.26 o
 -12   4   3       86.75       40.16     34.89 o
 -11   4   3      335.95      341.46     33.49 o
 -10   4   3      750.84      785.87     31.30 o
  -9   4   3     4579.22     4998.84     44.31 o
  -8   4   3     1934.15     2017.29     32.69 o
  -7   4   3     3188.87     2843.09     33.30 o
  -6   4   3      911.41      962.25     27.92 o
  -5   4   3     1880.65     2094.59     26.98 o
  -4   4   3      379.07      365.37     20.44 o
  -3   4   3      198.30      278.35     20.29 o
  -2   4   3       53.17       31.64     21.23 o
  -1   4   3      250.34      307.47     18.73 o
   0   4   3     6783.52     7607.34     30.26 o
   1   4   3     5602.10     6286.59     23.61 o
   2   4   3     2629.16     2774.43     19.93 o
   3   4   3     9842.85    10734.31     50.15 o
   4   4   3     2833.49     2588.22     47.87 o
   5   4   3     1425.83     1451.76     41.53 o
   6   4   3      275.26      263.10     17.62 o
   7   4   3      565.22      513.56     21.47 o
   8   4   3     1526.03     1544.49     26.63 o
   9   4   3     1010.95     1136.24     26.97 o
  10   4   3     1844.19     2096.25     59.10 o
  11   4   3        9.24       36.09     53.32 o
  12   4   3       76.14       59.15     58.71 o
  13   4   3      131.97      131.11     58.11 o
 -13   5   3        2.13        3.43     64.11 o
 -12   5   3       89.00       30.37     34.69 o
 -11   5   3       32.37       39.44     35.85 o
 -10   5   3        7.17       31.98     31.47 o
  -9   5   3     1201.72     1145.01     31.92 o
  -8   5   3      469.44      456.33     42.29 o
  -7   5   3      667.09      683.04     26.67 o
  -6   5   3      125.79       87.63     25.40 o
  -5   5   3     3475.66     3624.68     32.20 o
  -4   5   3      847.94      758.05     21.94 o
  -3   5   3       28.83        7.59     22.17 o
  -2   5   3      364.82      459.50     16.38 o
  -1   5   3     1365.34     1303.92     21.98 o
   0   5   3      170.56      190.32     21.92 o
   1   5   3     1048.69     1194.67     32.27 o
   2   5   3        1.12        9.11     16.31 o
   3   5   3     1566.50     1818.92     20.66 o
   4   5   3     2228.59     2095.10     21.44 o
   5   5   3       97.62       83.33     17.23 o
   6   5   3       61.57       46.52     23.00 o
   7   5   3      257.60      243.90     21.23 o
   8   5   3      216.06      254.54     22.81 o
   9   5   3      654.64      569.15     24.14 o
  10   5   3      167.43      151.80     59.53 o
  11   5   3      248.34      211.41     55.91 o
  12   5   3       22.53       51.88     59.80 o
 -13   6   3     1395.69     1657.10     69.95 o
 -12   6   3      226.12      269.31     63.71 o
 -11   6   3      920.50     1010.82     86.00 o
 -10   6   3      297.99      326.09     31.38 o
  -9   6   3        1.98      -24.25     28.94 o
  -8   6   3     1715.16     1785.29     68.71 o
  -7   6   3      426.36      444.23     28.90 o
  -6   6   3    15889.31    16748.10     77.37 o
  -5   6   3      237.39      238.05     25.86 o
  -4   6   3     6992.92     6370.81     38.79 o
  -3   6   3      926.47     1106.93     25.58 o
  -2   6   3       51.44       47.43     17.36 o
  -1   6   3      217.71      153.14     20.47 o
   0   6   3    11849.17    11810.28     55.97 o
   1   6   3      261.96      217.41     17.51 o
   2   6   3     7904.98     7718.93    140.88 o
   3   6   3     1996.53     1824.86     22.46 o
   4   6   3        1.41      -12.58     17.83 o
   5   6   3      665.24      610.80     23.12 o
   6   6   3      907.54      851.28     23.77 o
   7   6   3     2702.13     2673.41     84.95 o
   8   6   3     1844.33     1845.48     27.85 o
   9   6   3      978.89     1055.78     55.96 o
  10   6   3       16.13        8.90     58.63 o
  11   6   3      346.07      408.84     60.87 o
  12   6   3       71.41       71.68     65.33 o
 -12   7   3        6.02       60.23     62.03 o
 -11   7   3      399.38      418.95     31.61 o
 -10   7   3       61.12       52.17     34.12 o
  -9   7   3       18.10       31.64     31.53 o
  -8   7   3      100.91       89.23     30.05 o
  -7   7   3      834.94      684.17     32.47 o
  -6   7   3        0.66       -0.72     30.01 o
  -5   7   3       97.05       82.04     26.50 o
  -4   7   3      122.34      173.82     23.39 o
  -3   7   3       26.79       63.32     18.73 o
  -2   7   3      303.41      276.77     23.63 o
  -1   7   3     5009.60     5156.73     33.02 o
   0   7   3      250.58      204.81     19.95 o
   1   7   3      568.61      527.33     19.06 o
   2   7   3      497.97      438.56     16.84 o
   3   7   3       65.42       53.27     13.78 o
   4   7   3       16.93        5.44     21.04 o
   5   7   3        3.46        6.33     23.40 o
   6   7   3       11.56       36.80     23.14 o
   7   7   3     1089.05     1183.22     24.96 o
   8   7   3        0.09      -49.34     52.08 o
   9   7   3     1064.68     1112.67     58.00 o
  10   7   3      462.91      454.36     56.44 o
  11   7   3        1.19      -17.89     65.74 o
  12   7   3      220.50      235.88     64.64 o
 -12   8   3      457.19      514.63     66.80 o
 -11   8   3       26.01       41.77     65.80 o
 -10   8   3     1371.52     1306.96    104.55 o
  -9   8   3      564.48      583.58     59.74 o
  -8   8   3       29.36        4.98     30.59 o
  -7   8   3     1539.54     1471.02     33.28 o
  -6   8   3      642.70      606.82     29.04 o
  -5   8   3      249.47      305.37     33.30 o
  -4   8   3     1460.35     1328.87     23.46 o
  -3   8   3     2152.01     2048.17     24.91 o
  -2   8   3     1671.88     1656.10     23.17 o
  -1   8   3     1084.53     1071.21     24.67 o
   0   8   3     5202.16     5071.20     70.75 o
   1   8   3       18.61       -9.71     21.05 o
   2   8   3      303.99      289.70     25.70 o
   3   8   3     3622.10     3249.22     50.23 o
   4   8   3     3086.93     2908.07     41.88 o
   5   8   3      177.89      160.71     22.84 o
   6   8   3     1834.81     1761.65     27.67 o
   7   8   3     1557.21     1606.29     56.61 o
   8   8   3       47.27       58.91     60.96 o
   9   8   3     1277.49     1308.93     60.02 o
  10   8   3       15.62       27.42     63.92 o
  11   8   3        0.74       49.01     66.70 o
 -11   9   3       66.94        0.19     68.42 o
 -10   9   3       28.46       85.76     60.50 o
  -9   9   3      151.00      128.36     33.27 o
  -8   9   3        0.58       -9.80     32.82 o
  -7   9   3       17.94        9.37     37.87 o
  -6   9   3      203.08      262.71     30.66 o
  -5   9   3     1005.17     1059.52     46.11 o
  -4   9   3       53.34       -6.99     23.92 o
  -3   9   3     1323.70     1274.92     25.14 o
  -2   9   3      335.45      345.81     21.96 o
  -1   9   3     1126.30     1121.88     26.86 o
   0   9   3       36.12       22.03     24.95 o
   1   9   3      330.85      252.28     23.26 o
   2   9   3     1150.16     1073.25     23.20 o
   3   9   3     2298.66     2223.44     30.90 o
   4   9   3       96.30       86.64     30.72 o
   5   9   3      126.84      149.06     26.37 o
   6   9   3      935.95      922.59     52.69 o
   7   9   3       79.85       43.00     56.70 o
   8   9   3       87.32       -0.10     60.67 o
   9   9   3       17.95      -29.40     62.34 o
  10   9   3      241.32      281.34     67.10 o
 -10  10   3        3.09       28.92     63.57 o
  -9  10   3      458.12      424.29     64.46 o
  -8  10   3        5.16       22.65     32.37 o
  -7  10   3      237.40      271.70     33.25 o
  -6  10   3       26.97       16.98     31.69 o
  -5  10   3        8.04      -13.80     37.95 o
  -4  10   3        5.74      -25.37     25.45 o
  -3  10   3      121.87      110.09     22.84 o
  -2  10   3       21.15       30.21     23.03 o
  -1  10   3       16.59      -22.89     29.04 o
   0  10   3        8.54      -27.47     27.47 o
   1  10   3      452.61      489.97     28.54 o
   2  10   3      140.82      191.53     28.46 o
   3  10   3      138.40      140.54     26.87 o
   4  10   3     1700.72     1654.71     60.81 o
   5  10   3      221.00      200.06     26.65 o
   6  10   3      592.67      529.30     54.44 o
   7  10   3       39.69      -47.24     58.71 o
   8  10   3      153.19      111.23     62.10 o
   9  10   3      191.34      129.65     65.43 o
  10  10   3      574.33      677.81     69.52 o
  -9  11   3      301.26      374.27     65.01 o
  -8  11   3      146.88      198.05     66.54 o
  -7  11   3      437.55      412.92     50.02 o
  -6  11   3       29.15       58.98     33.21 o
  -5  11   3      607.16      537.33     32.62 o
  -4  11   3       23.26      -10.38     33.46 o
  -3  11   3      799.92      792.87     28.19 o
  -2  11   3      375.40      361.39     35.74 o
  -1  11   3     1038.44     1107.40     25.52 o
   0  11   3      196.84      163.55     29.33 o
   1  11   3        1.78      -33.80     45.30 o
   2  11   3      434.63      412.67     29.21 o
   3  11   3      438.32      450.51     30.08 o
   4  11   3       56.52      -20.11     29.69 o
   5  11   3      671.01      768.88     54.55 o
   6  11   3      397.85      402.34     58.78 o
   7  11   3      451.44      435.27     61.80 o
   8  11   3      752.04      814.40     67.76 o
   9  11   3      200.95      229.66     73.78 o
  -8  12   3      157.79      162.41     64.81 o
  -7  12   3       24.48       54.22     35.48 o
  -6  12   3      538.78      532.71     34.15 o
  -5  12   3       23.34       41.52     34.53 o
  -4  12   3       87.98       21.31     34.30 o
  -3  12   3       56.73       66.67     35.06 o
  -2  12   3       39.10       53.78     27.32 o
  -1  12   3       90.72       43.18     29.67 o
   0  12   3     1256.18     1274.37     48.96 o
   1  12   3      134.46        5.20     47.43 o
   2  12   3      252.20      308.74     49.13 o
   3  12   3       82.85       68.88     30.22 o
   4  12   3        0.32       36.22     60.23 o
   5  12   3      108.36       50.53     56.90 o
   6  12   3       48.49        9.70     64.67 o
   7  12   3        0.28      -16.90     66.92 o
   8  12   3       41.44       99.68     70.00 o
  -7  13   3        4.60      -41.95     63.19 o
  -6  13   3      125.51      121.70     47.71 o
  -5  13   3       99.58       89.15     35.87 o
  -4  13   3     1301.00     1370.66     76.60 o
  -3  13   3      115.40      122.25     37.45 o
  -2  13   3     4611.58     5044.81     50.25 o
  -1  13   3      359.15      320.46     36.64 o
   0  13   3      293.82      296.71     51.42 o
   1  13   3      114.65       58.45     51.30 o
   2  13   3     2173.77     2178.77     38.21 o
   3  13   3        0.52       55.32     57.70 o
   4  13   3     1768.08     1938.78     63.81 o
   5  13   3      532.15      582.17     64.47 o
   6  13   3      125.28       94.68     68.18 o
  -5  14   3      564.23      525.53     64.70 o
  -4  14   3      103.99      133.01     37.57 o
  -3  14   3       21.39        4.25     49.43 o
  -2  14   3      127.88      108.60     52.14 o
  -1  14   3      399.26      398.80     53.93 o
   0  14   3       60.38      162.93     49.29 o
   1  14   3     1268.74     1213.96     35.94 o
   2  14   3      228.97      158.97     55.75 o
   3  14   3      283.53      268.82     57.55 o
   4  14   3       10.98       65.60     67.03 o
 -14   0   4       95.70      116.44     38.59 o
 -13   0   4      299.88      314.13     37.60 o
 -12   0   4      494.55      530.48     37.24 o
 -11   0   4      314.09      266.51     33.73 o
 -10   0   4       26.35       -4.89     32.27 o
  -9   0   4       46.46       24.04     29.35 o
  -8   0   4     3979.56     4298.24     67.07 o
  -7   0   4      844.26      745.60     25.31 o
  -6   0   4     9188.08     9030.59    115.96 o
  -5   0   4    16578.36    18068.67     73.40 o
  -4   0   4     2859.84     2923.86     27.89 o
  -3   0   4      452.67      471.01     22.38 o
  -2   0   4    15120.53    15902.55     51.61 o
  -1   0   4      181.25      225.41     17.88 o
   0   0   4    45371.06    50789.70    239.42 o
   1   0   4     2097.27     1738.67     20.76 o
   2   0   4     2631.92     3650.83     28.99 o
   3   0   4      827.75      499.01     26.39 o
   4   0   4     2021.87     1423.51     28.26 o
   5   0   4     2891.77     2994.28     36.40 o
   6   0   4      786.73      980.05     31.21 o
   7   0   4     4444.77     4298.55     47.85 o
   8   0   4       28.32       87.90     38.61 o
   9   0   4       63.70       40.34     39.45 o
  10   0   4      109.59       95.27     41.46 o
  11   0   4     2233.85     2361.57     51.61 o
  12   0   4       30.21       -8.44     47.02 o
  13   0   4      653.78      653.60     49.87 o
 -14   1   4       83.04       72.98     31.32 o
 -13   1   4       98.41       99.09     32.36 o
 -12   1   4       10.67      -17.50     26.37 o
 -11   1   4       30.47       23.76     24.61 o
 -10   1   4      214.80      151.35     22.25 o
  -9   1   4      160.95      143.49     20.82 o
  -8   1   4       23.36       38.15     19.22 o
  -7   1   4     3610.68     3981.96     25.18 o
  -6   1   4      230.21      245.69     15.76 o
  -5   1   4    19258.96    20690.67     75.85 o
  -4   1   4     2554.69     2428.16     22.00 o
  -3   1   4     2453.19     3239.46     22.15 o
  -2   1   4     3645.91     4079.29     28.37 o
  -1   1   4     3578.47     3974.88     22.34 o
   0   1   4      216.18      329.89     10.03 o
   1   1   4    32946.39    42443.55    296.24 o
   2   1   4     1961.61     2095.31    122.26 o
   3   1   4      900.67      878.92     17.78 o
   4   1   4      132.23      105.06     16.63 o
   5   1   4     1620.32     1674.93     16.44 o
   6   1   4     1003.69     1013.01     16.43 o
   7   1   4      162.20      200.75     16.29 o
   8   1   4      262.56      247.68     25.51 o
   9   1   4     1064.81     1032.53     28.40 o
  10   1   4        7.54       -3.52     30.96 o
  11   1   4      212.34      213.10     30.83 o
  12   1   4       67.96       36.86     33.10 o
  13   1   4       60.31       91.57     53.40 o
 -14   2   4       69.89       79.15     40.67 o
 -13   2   4       95.83       76.79     31.79 o
 -12   2   4     1107.80     1059.47     31.18 o
 -11   2   4     4914.63     4986.80     41.01 o
 -10   2   4      278.37      213.42     26.66 o
  -9   2   4     4654.28     4781.50     35.94 o
  -8   2   4     4037.35     4165.78     32.14 o
  -7   2   4       40.86       67.46     21.40 o
  -6   2   4       72.49      117.25     18.24 o
  -5   2   4     1940.60     1702.71     21.86 o
  -4   2   4     4471.70     4773.63     34.16 o
  -3   2   4     5213.25     4866.75     25.14 o
  -2   2   4    11477.08    13862.06     73.09 o
  -1   2   4      228.68      239.17     14.50 o
   0   2   4    28884.53    32376.70    357.84 o
   1   2   4      990.21      674.00     31.34 o
   2   2   4     2789.93     2961.07     38.04 o
   3   2   4      268.97      336.60      8.32 o
   4   2   4     8827.81    10107.13     77.61 o
   5   2   4       83.79       80.55     12.07 o
   6   2   4       12.43       -2.00     14.01 o
   7   2   4     1851.54     1764.20     30.74 o
   8   2   4     1886.45     1906.47     22.08 o
   9   2   4      111.03       90.24     21.49 o
  10   2   4      469.50      497.75     30.45 o
  11   2   4      828.36      754.42     31.33 o
  12   2   4        0.58      -21.86     55.25 o
  13   2   4      716.35      734.63     51.54 o
 -13   3   4      667.80      720.46     38.20 o
 -12   3   4      103.71      107.90     35.37 o
 -11   3   4       11.02        2.48     29.96 o
 -10   3   4      420.61      384.01     27.25 o
  -9   3   4     1442.33     1407.95     40.34 o
  -8   3   4      196.73      180.21     23.52 o
  -7   3   4       16.47       11.23     20.97 o
  -6   3   4      229.90      235.41     18.99 o
  -5   3   4      305.35      424.80     18.57 o
  -4   3   4     1949.57     1983.03     26.47 o
  -3   3   4      609.39      711.33     18.43 o
  -2   3   4     4136.78     4978.19     24.82 o
  -1   3   4     3663.21     3839.42     26.60 o
   0   3   4     3872.92     4309.67     44.53 o
   1   3   4    19101.28    20685.36     72.56 o
   2   3   4      928.17     1053.62     19.15 o
   3   3   4       23.97       17.50     10.20 o
   4   3   4      903.89      902.31     14.43 o
   5   3   4      265.73      291.66     13.02 o
   6   3   4      604.70      670.45     13.89 o
   7   3   4        0.00      -13.18     15.15 o
   8   3   4      342.03      317.86     17.77 o
   9   3   4      132.14       70.58     19.85 o
  10   3   4     1662.38     1618.34     52.71 o
  11   3   4       48.35       25.38     55.59 o
  12   3   4      356.77      404.43     60.42 o
  13   3   4        4.13        7.48     56.83 o
 -13   4   4       66.49       59.96     36.53 o
 -12   4   4        8.64      -34.83     35.26 o
 -11   4   4      103.18      164.48     34.61 o
 -10   4   4      287.71      212.47     30.85 o
  -9   4   4      195.28      180.38     25.42 o
  -8   4   4      240.00      276.61     23.50 o
  -7   4   4     3247.75     3229.07     29.03 o
  -6   4   4       22.95       19.42     20.34 o
  -5   4   4     1311.41     1070.61     35.37 o
  -4   4   4      115.22      126.44     21.03 o
  -3   4   4      205.77      375.62     21.29 o
  -2   4   4     2685.83     3033.25     26.53 o
  -1   4   4        8.62       95.21     18.18 o
   0   4   4        8.97       -2.58     19.73 o
   1   4   4     9334.14    10372.45     26.75 o
   2   4   4      609.20      626.42     19.85 o
   3   4   4      317.29      321.01     18.88 o
   4   4   4      310.58      318.59     25.03 o
   5   4   4        5.61      -11.25     14.02 o
   6   4   4      458.62      424.98     21.46 o
   7   4   4       35.92        7.69     20.33 o
   8   4   4      279.01      313.50     21.72 o
   9   4   4      623.35      613.48     25.03 o
  10   4   4        0.16       63.15     52.34 o
  11   4   4       17.75       18.61     56.42 o
  12   4   4      620.40      615.14     55.82 o
  13   4   4       11.77       37.24     53.83 o
 -13   5   4     1170.80     1086.10     61.94 o
 -12   5   4       73.84       76.14     33.88 o
 -11   5   4      980.86     1004.60     36.30 o
 -10   5   4      133.05       68.44     32.50 o
  -9   5   4       21.00       13.56     29.77 o
  -8   5   4      729.30      661.41     31.35 o
  -7   5   4     3081.23     2885.49     45.23 o
  -6   5   4      202.12      109.10     28.28 o
  -5   5   4     8510.47     8827.76     45.27 o
  -4   5   4     2437.64     1852.42     26.81 o
  -3   5   4     1857.31     2137.57     27.33 o
  -2   5   4     5620.88     6148.89     27.57 o
  -1   5   4      226.65      365.26     16.07 o
   0   5   4     4595.67     5031.38     27.50 o
   1   5   4        8.30       18.18     15.47 o
   2   5   4     4358.59     4618.19     48.89 o
   3   5   4      759.52      596.66     20.15 o
   4   5   4      407.13      378.28     16.08 o
   5   5   4     3807.06     3943.29     25.81 o
   6   5   4     2687.87     2721.15     64.47 o
   7   5   4      373.91      288.68     18.73 o
   8   5   4     1912.71     1937.75     47.37 o
   9   5   4     2800.38     3120.18     65.09 o
  10   5   4      179.58      181.60     56.98 o
  11   5   4      948.13      922.72     58.33 o
  12   5   4        1.33       -6.65     62.41 o
 -13   6   4       90.10       91.64     69.75 o
 -12   6   4      213.64      198.14     35.09 o
 -11   6   4       13.24       41.32     33.38 o
 -10   6   4      160.24      171.08     33.11 o
  -9   6   4      393.65      339.73     31.98 o
  -8   6   4      232.50      214.22     36.43 o
  -7   6   4        0.20        5.25     28.37 o
  -6   6   4      163.12      201.34     27.23 o
  -5   6   4        7.48        0.30     26.44 o
  -4   6   4      734.98      674.77     23.99 o
  -3   6   4      452.89      406.60     23.55 o
  -2   6   4       73.90       66.69     18.10 o
  -1   6   4       21.00       39.30     20.83 o
   0   6   4      621.76      660.33     19.41 o
   1   6   4      704.08      649.94     26.53 o
   2   6   4        4.34       31.11     32.86 o
   3   6   4     1273.41     1173.82     50.32 o
   4   6   4       33.53       20.21     16.95 o
   5   6   4     3028.80     2974.59     68.16 o
   6   6   4       88.72       92.11     19.28 o
   7   6   4     3049.59     3066.85     38.33 o
   8   6   4      232.45      228.97     48.60 o
   9   6   4      179.47      249.43     55.06 o
  10   6   4       15.33      -22.30     57.73 o
  11   6   4        0.05       61.68     65.00 o
  12   6   4       13.05        0.12     62.84 o
 -12   7   4      163.76      104.07     68.68 o
 -11   7   4      386.00      270.05     34.59 o
 -10   7   4     2099.52     2250.17    157.60 o
  -9   7   4       43.21       11.17     32.09 o
  -8   7   4      330.74      302.89     29.18 o
  -7   7   4      897.87      874.10     31.27 o
  -6   7   4     3501.81     3180.90     38.81 o
  -5   7   4        1.80      -12.15     26.70 o
  -4   7   4    12791.53    14728.14    432.87 o
  -3   7   4      871.43     1001.47     20.98 o
  -2   7   4      727.74      688.24     19.37 o
  -1   7   4      169.87      165.42     21.89 o
   0   7   4     2694.76     2600.42     29.64 o
   1   7   4       46.18       37.91     18.46 o
   2   7   4     5990.17     5785.80    122.22 o
   3   7   4     1305.11     1237.55     22.11 o
   4   7   4       32.20        0.61     19.66 o
   5   7   4       63.97       52.64     19.70 o
   6   7   4     1470.95     1418.72     28.68 o
   7   7   4     1105.75     1101.74     51.30 o
   8   7   4      411.41      409.12     56.40 o
   9   7   4     1603.94     1700.22     61.89 o
  10   7   4       63.61       28.46     58.43 o
  11   7   4       34.43       67.33     63.85 o
 -12   8   4      144.55      158.29     69.78 o
 -11   8   4        3.66       12.49     65.15 o
 -10   8   4      135.91      127.74     32.54 o
  -9   8   4      860.37      939.30     33.69 o
  -8   8   4       31.91       74.93     32.21 o
  -7   8   4     2443.11     2310.95     37.08 o
  -6   8   4        1.04       -2.59     31.50 o
  -5   8   4      519.80      476.96     39.19 o
  -4   8   4      294.99      280.70     22.34 o
  -3   8   4      989.70      997.78     32.61 o
  -2   8   4      496.53      497.41     21.13 o
  -1   8   4     4873.86     4637.40     34.60 o
   0   8   4        3.27      -15.37     22.39 o
   1   8   4     1840.90     1812.64     24.51 o
   2   8   4        0.37      -22.24     27.19 o
   3   8   4       66.78       49.80     22.14 o
   4   8   4      281.44      274.60     23.59 o
   5   8   4       95.97       32.00     22.59 o
   6   8   4      472.22      475.66     51.56 o
   7   8   4      287.35      304.63     53.64 o
   8   8   4        0.10      -24.66     61.87 o
   9   8   4       95.02      197.71     57.93 o
  10   8   4      133.93      101.76     65.02 o
  11   8   4      120.31       47.48     65.59 o
 -11   9   4      459.03      522.96     66.15 o
 -10   9   4       39.86       33.37     35.10 o
  -9   9   4      207.75      229.33     32.97 o
  -8   9   4      739.82      759.84     32.91 o
  -7   9   4      851.05      738.87     64.33 o
  -6   9   4      156.59       54.56     32.66 o
  -5   9   4      416.39      394.94     26.19 o
  -4   9   4      154.74       66.75     23.68 o
  -3   9   4       69.68       17.62     23.75 o
  -2   9   4      777.58      775.21     22.26 o
  -1   9   4      597.37      622.61     33.35 o
   0   9   4      735.46      704.53     43.14 o
   1   9   4        1.10       -3.75     23.27 o
   2   9   4      343.42      187.08     47.68 o
   3   9   4     3435.74     3530.48     34.41 o
   4   9   4       15.25       11.56     27.15 o
   5   9   4      416.62      387.21     40.37 o
   6   9   4      183.34      128.16     52.82 o
   7   9   4       83.39       61.28     59.75 o
   8   9   4       33.66       95.04     57.73 o
   9   9   4      676.01      724.30     65.45 o
  10   9   4      303.79      368.23     69.21 o
 -10  10   4      697.68      734.58     68.81 o
  -9  10   4      810.87      816.27     75.80 o
  -8  10   4        0.30       -0.08     34.77 o
  -7  10   4      100.04       78.64     33.30 o
  -6  10   4       79.76       61.48     33.56 o
  -5  10   4        2.15       17.50     37.01 o
  -4  10   4      148.85       83.60     25.09 o
  -3  10   4      245.23      223.73     24.54 o
  -2  10   4        9.26       -9.03     26.36 o
  -1  10   4      456.39      491.56     26.70 o
   0  10   4      110.69       83.69     27.08 o
   1  10   4     1031.56     1034.43     26.21 o
   2  10   4     3322.22     3326.75     60.24 o
   3  10   4      835.51      821.49     27.24 o
   4  10   4        2.28       11.08     27.31 o
   5  10   4        0.32        3.76     50.99 o
   6  10   4        0.18        5.50     58.79 o
   7  10   4      197.78      212.85     59.66 o
   8  10   4     1171.87     1342.70     64.75 o
   9  10   4        3.05       60.37     70.86 o
  -9  11   4       84.56       58.35     68.54 o
  -8  11   4      425.06      424.16     64.99 o
  -7  11   4      150.96      157.83     35.52 o
  -6  11   4     1004.65      935.06     39.77 o
  -5  11   4      111.23       95.88     33.55 o
  -4  11   4     1127.55     1032.42     66.46 o
  -3  11   4      822.12      873.94     25.83 o
  -2  11   4      131.77       96.46     24.68 o
  -1  11   4      169.22      161.43     42.17 o
   0  11   4     1612.12     1585.73     31.11 o
   1  11   4       53.41      -49.61     49.61 o
   2  11   4       64.00       16.24     46.04 o
   3  11   4     1605.90     1711.60     32.37 o
   4  11   4      347.44      313.43     54.30 o
   5  11   4        1.94      -43.52     59.88 o
   6  11   4      154.26       80.04     60.73 o
   7  11   4      359.47      308.91     64.83 o
   8  11   4       28.09      -42.57     68.29 o
  -8  12   4      421.03      383.59     68.24 o
  -7  12   4       28.83       60.94     35.91 o
  -6  12   4     1062.44     1158.88     67.98 o
  -5  12   4      528.81      630.92     60.86 o
  -4  12   4        1.75      -22.35     37.67 o
  -3  12   4      845.00      894.07     56.03 o
  -2  12   4     5398.13     5503.36     47.84 o
  -1  12   4      157.03      144.74     70.83 o
   0  12   4     1235.65     1251.12     49.13 o
   1  12   4      250.90      195.63     51.37 o
   2  12   4       19.50       54.23     29.67 o
   3  12   4        7.13       30.74     31.14 o
   4  12   4     1595.48     1734.21     60.96 o
   5  12   4      825.29      904.73     58.84 o
   6  12   4        0.85       15.84     67.11 o
   7  12   4     1216.18     1283.49     68.15 o
  -7  13   4       29.68       54.82     62.46 o
  -6  13   4       11.07        4.51     36.73 o
  -5  13   4        1.46       56.29     37.53 o
  -4  13   4      125.63      151.13     58.21 o
  -3  13   4      590.65      569.68     37.08 o
  -2  13   4       23.77       61.96     55.53 o
  -1  13   4        0.01       14.10     36.91 o
   0  13   4       14.14       43.98     52.95 o
   1  13   4       40.48       78.13     55.65 o
   2  13   4      758.08      867.10     65.93 o
   3  13   4      275.95      250.52     58.34 o
   4  13   4       29.57       65.44     62.29 o
   5  13   4       42.37       92.88     64.38 o
   6  13   4       24.52       16.31     71.72 o
  -4  14   4      128.44      177.39     41.29 o
  -3  14   4       37.97       42.58     53.08 o
  -2  14   4      543.21      523.32     51.70 o
  -1  14   4       40.85       90.47     53.27 o
   0  14   4      783.01      775.36     38.43 o
   1  14   4       58.36      127.30     54.28 o
   2  14   4       16.82       84.88     59.16 o
   3  14   4       20.86       33.71     64.00 o
   4  14   4     1025.59     1180.33     60.57 o
 -14   1   5      177.57      208.72     31.80 o
 -13   1   5      753.00      814.31     30.89 o
 -12   1   5     1034.72     1159.75     30.69 o
 -11   1   5      146.55      163.23     28.56 o
 -10   1   5        6.47      -14.98     23.36 o
  -9   1   5      976.79      947.91     21.63 o
  -8   1   5     9530.63     9888.79    156.38 o
  -7   1   5     1044.46     1033.32     19.04 o
  -6   1   5     5499.73     5681.59    105.01 o
  -5   1   5       20.09       35.88     18.50 o
  -4   1   5       18.46       15.76     18.59 o
  -3   1   5       23.17       33.61     20.01 o
  -2   1   5     1965.24     2526.14     27.74 o
  -1   1   5      280.52      257.70     16.19 o
   0   1   5     2042.12     2093.16     34.86 o
   1   1   5     1640.15     1975.82     32.55 o
   2   1   5     1047.63      843.23     17.52 o
   3   1   5      336.33      404.97     16.52 o
   4   1   5     1299.86     1291.85     19.20 o
   5   1   5       59.43       48.60     19.01 o
   6   1   5     7050.56     7458.08     58.20 o
   7   1   5     4274.19     4265.59     33.71 o
   8   1   5      447.96      398.91     26.45 o
   9   1   5      603.42      601.35     28.41 o
  10   1   5      643.43      569.17     52.79 o
  11   1   5      287.54      230.26     29.68 o
  12   1   5       71.34       42.86     32.05 o
  13   1   5     1313.32     1431.75     56.25 o
 -14   2   5      683.86      740.42     48.85 o
 -13   2   5       91.26       98.96     32.22 o
 -12   2   5        3.62       11.69     30.97 o
 -11   2   5      316.80      329.18     28.15 o
 -10   2   5        4.00      -18.56     27.09 o
  -9   2   5      254.51      334.66     25.80 o
  -8   2   5      115.25      104.89     23.20 o
  -7   2   5      828.61      744.69     21.55 o
  -6   2   5      316.10      271.26     18.95 o
  -5   2   5        8.55       15.97     18.53 o
  -4   2   5     1696.09     1652.00     20.75 o
  -3   2   5     8161.60     8753.18     69.27 o
  -2   2   5     3433.26     3433.76     21.74 o
  -1   2   5        1.68       27.79     15.72 o
   0   2   5     3373.95     3223.30     19.19 o
   1   2   5     2058.73     1916.86     36.68 o
   2   2   5     2972.67     3103.95     15.88 o
   3   2   5      161.22      211.58     13.01 o
   4   2   5      239.59      197.33     15.14 o
   5   2   5     1264.66     1359.31     14.78 o
   6   2   5     2993.90     2859.54     19.46 o
   7   2   5       16.39        3.86     16.39 o
   8   2   5      455.09      447.11     56.38 o
   9   2   5       84.17       56.53     27.21 o
  10   2   5       19.21       39.57     28.38 o
  11   2   5       53.83        4.20     29.02 o
  12   2   5      339.13      331.94     55.28 o
  13   2   5      570.38      523.36     52.04 o
 -14   3   5      221.23      216.68     40.23 o
 -13   3   5       80.28       97.26     40.15 o
 -12   3   5      112.49       84.52     32.21 o
 -11   3   5      254.22      251.12     29.39 o
 -10   3   5       31.93        3.50     26.69 o
  -9   3   5     3003.75     2971.32     32.01 o
  -8   3   5     3683.24     3667.81     31.97 o
  -7   3   5     1640.93     1746.91     25.29 o
  -6   3   5     1226.44     1283.60     35.08 o
  -5   3   5      875.26     1089.34     19.63 o
  -4   3   5     4963.14     5516.56     41.83 o
  -3   3   5     2302.46     2247.08     22.28 o
  -2   3   5      884.52      949.44     19.53 o
  -1   3   5      193.00      187.14     17.47 o
   0   3   5      773.57      740.57     20.07 o
   1   3   5     4032.95     3996.95     44.45 o
   2   3   5     4866.65     5366.18     47.54 o
   3   3   5     5503.62     5760.97     49.93 o
   4   3   5     5795.25     5857.79     22.22 o
   5   3   5      255.27      225.10     10.23 o
   6   3   5       11.85       -3.77     12.47 o
   7   3   5        7.87        2.43     15.38 o
   8   3   5     3692.86     3754.47     40.26 o
   9   3   5      865.52      963.97     19.79 o
  10   3   5     1099.11     1197.09     50.80 o
  11   3   5      283.86      267.85     56.93 o
  12   3   5       25.60       -1.22     59.01 o
  13   3   5      208.53      188.57     55.41 o
 -13   4   5      962.78     1013.37     71.92 o
 -12   4   5      370.83      346.02     36.83 o
 -11   4   5      229.46      205.41     33.89 o
 -10   4   5      596.05      532.83     28.51 o
  -9   4   5      270.48      308.64     27.16 o
  -8   4   5      597.85      524.01     23.89 o
  -7   4   5      717.35      667.50     23.17 o
  -6   4   5      695.72      728.63     20.89 o
  -5   4   5     1495.61     1323.93     21.61 o
  -4   4   5      936.06     1009.66     19.97 o
  -3   4   5      154.52      108.09     18.55 o
  -2   4   5     2045.13     2091.02     33.67 o
  -1   4   5      168.22      146.61     19.69 o
   0   4   5     7695.99     8313.70     47.77 o
   1   4   5      791.64      936.18     36.57 o
   2   4   5     6017.28     6641.43     22.55 o
   3   4   5      385.71      293.50     10.21 o
   4   4   5     2303.83     2130.12    109.39 o
   5   4   5     1421.42     1178.81     73.22 o
   6   4   5      415.35      474.22     16.10 o
   7   4   5        0.97      -18.96     18.96 o
   8   4   5      628.35      570.52     37.48 o
   9   4   5      720.90      647.04     50.71 o
  10   4   5      265.44      296.84     54.47 o
  11   4   5      530.37      582.22     56.39 o
  12   4   5       53.06        6.26     55.68 o
 -13   5   5        3.50      -20.35     39.73 o
 -12   5   5       98.65       49.50     38.39 o
 -11   5   5      246.48      271.94     35.17 o
 -10   5   5        0.07        3.53     33.86 o
  -9   5   5      208.38      150.21     30.95 o
  -8   5   5     3075.09     3180.11     65.66 o
  -7   5   5     6001.75     6256.79     52.79 o
  -6   5   5      129.92       57.94     26.38 o
  -5   5   5     9455.33    10108.36     48.45 o
  -4   5   5      348.97      443.26     23.81 o
  -3   5   5     3038.58     3225.80     30.03 o
  -2   5   5     2831.88     2896.54     27.98 o
  -1   5   5       73.57      145.50     16.89 o
   0   5   5     4404.96     4666.61     27.09 o
   1   5   5     1118.39     1024.34     38.51 o
   2   5   5     1880.18     2102.51     41.08 o
   3   5   5     6509.70     7321.90     27.79 o
   4   5   5       89.54       65.90     20.35 o
   5   5   5      386.51      336.24     29.79 o
   6   5   5       51.19       67.02     16.71 o
   7   5   5        8.56        3.74     18.42 o
   8   5   5       69.09       40.87     49.25 o
   9   5   5      188.57      189.58     52.12 o
  10   5   5      197.03      173.24     54.54 o
  11   5   5      445.99      492.24     57.02 o
  12   5   5      267.74      293.84     60.53 o
 -13   6   5       50.58        5.95     69.76 o
 -12   6   5      215.47      184.56     37.95 o
 -11   6   5     1437.80     1590.70     38.87 o
 -10   6   5     1962.92     1778.94     66.55 o
  -9   6   5      214.37      166.32     32.69 o
  -8   6   5     3476.63     3490.11     41.22 o
  -7   6   5      128.04       61.61     29.75 o
  -6   6   5      307.32      295.86     27.44 o
  -5   6   5      270.85      274.28     25.73 o
  -4   6   5     9301.89     9039.32     46.01 o
  -3   6   5      677.15      597.28     28.20 o
  -2   6   5     5251.66     5338.27     28.14 o
  -1   6   5     2043.54     2012.00     20.84 o
   0   6   5      252.98      217.33     18.18 o
   1   6   5      674.89      565.10     18.06 o
   2   6   5     2391.11     1850.86     42.29 o
   3   6   5      233.61      198.00     16.33 o
   4   6   5      893.21      791.99     22.70 o
   5   6   5     1657.38     1592.96     33.31 o
   6   6   5     1302.85     1119.15     59.82 o
   7   6   5      173.51      101.16     52.00 o
   8   6   5     6525.28     6760.85     80.03 o
   9   6   5     1517.42     1482.61     58.23 o
  10   6   5      712.98      611.01     58.65 o
  11   6   5     1322.81     1544.85     63.52 o
  12   6   5       40.10       76.85     64.14 o
 -12   7   5        8.68        7.82     37.93 o
 -11   7   5       13.33       18.65     35.03 o
 -10   7   5       33.28       50.19     36.57 o
  -9   7   5       77.70       41.32     34.89 o
  -8   7   5       12.69       -0.87     32.48 o
  -7   7   5     3566.82     3580.08     41.17 o
  -6   7   5        8.31      -24.08     29.43 o
  -5   7   5     2732.77     2934.39     35.71 o
  -4   7   5       39.37       28.33     26.64 o
  -3   7   5      163.62      139.63     21.04 o
  -2   7   5     2792.53     2658.22     24.42 o
  -1   7   5      432.14      378.90     18.17 o
   0   7   5        6.14       18.58     20.35 o
   1   7   5      165.65      124.81     17.00 o
   2   7   5      197.68      183.14     40.43 o
   3   7   5      133.78      112.11     29.69 o
   4   7   5      683.10      565.08     18.63 o
   5   7   5      342.90      288.23     21.41 o
   6   7   5       15.65       81.24     49.20 o
   7   7   5     1230.95     1126.70     52.14 o
   8   7   5       36.71      -25.51     54.04 o
   9   7   5      403.41      494.54     56.13 o
  10   7   5       31.47        8.67     61.15 o
  11   7   5       23.48       94.92     66.58 o
 -12   8   5       35.27       26.16     71.11 o
 -11   8   5     1276.43     1309.31     40.59 o
 -10   8   5      658.38      611.06     35.66 o
  -9   8   5       19.13       15.70     34.10 o
  -8   8   5      175.74      157.67     33.93 o
  -7   8   5      367.63      348.67     32.55 o
  -6   8   5       35.50      -30.44     30.44 o
  -5   8   5      303.99      290.14     28.47 o
  -4   8   5     1445.41     1281.93     43.51 o
  -3   8   5      175.53      156.14     22.48 o
  -2   8   5     1583.48     1411.81     23.11 o
  -1   8   5       49.89       17.39     20.09 o
   0   8   5      994.60      971.25     23.10 o
   1   8   5       44.40       65.09     19.30 o
   2   8   5     3481.73     3569.88     58.04 o
   3   8   5     1186.42     1138.75     46.50 o
   4   8   5     7003.90     6668.56     59.26 o
   5   8   5     2238.81     2246.69     67.03 o
   6   8   5       41.39       25.08     52.85 o
   7   8   5       35.44       57.35     56.59 o
   8   8   5      163.14      119.83     56.77 o
   9   8   5      532.20      550.87     64.62 o
  10   8   5      168.77      110.90     65.30 o
  11   8   5      242.70      189.94     66.00 o
 -11   9   5      186.38      272.14     64.01 o
 -10   9   5       13.44       55.44     34.51 o
  -9   9   5      365.00      340.18     35.99 o
  -8   9   5       39.13       37.27     33.39 o
  -7   9   5      242.14      164.05     34.08 o
  -6   9   5        0.31       27.52     31.72 o
  -5   9   5      263.32      247.06     25.06 o
  -4   9   5        0.43      -14.41     25.13 o
  -3   9   5      225.60      205.36     24.69 o
  -2   9   5       43.91       32.09     23.27 o
  -1   9   5      967.70      934.99     33.34 o
   0   9   5      125.38      104.62     24.74 o
   1   9   5       24.91       -2.90     22.84 o
   2   9   5     2226.29     2178.60     53.52 o
   3   9   5       12.90       13.92     24.53 o
   4   9   5      890.40      865.90     45.99 o
   5   9   5       93.80       16.11     52.79 o
   6   9   5      664.02      609.29     52.93 o
   7   9   5       70.96       36.27     58.59 o
   8   9   5      106.51      109.96     60.80 o
   9   9   5      121.66      147.08     65.86 o
  10   9   5       26.85       51.04     65.53 o
 -10  10   5       23.29       65.59     67.73 o
  -9  10   5       14.48       33.44     35.71 o
  -8  10   5      132.78      181.12     35.71 o
  -7  10   5     1195.27     1439.96     37.34 o
  -6  10   5        0.38      -25.80     33.00 o
  -5  10   5       30.69       29.04     24.97 o
  -4  10   5       42.55        9.16     27.06 o
  -3  10   5       37.13        1.95     26.52 o
  -2  10   5     1408.29     1333.66     31.13 o
  -1  10   5        8.87       -6.90     24.17 o
   0  10   5      838.58      837.55     26.12 o
   1  10   5        0.98      -48.84     48.84 o
   2  10   5      146.60      142.82     52.73 o
   3  10   5      194.39      181.45     32.07 o
   4  10   5      980.28     1082.77     53.23 o
   5  10   5      299.84      314.72     50.15 o
   6  10   5      682.71      791.41     55.30 o
   7  10   5       10.75       26.23     61.13 o
   8  10   5      415.74      429.83     62.91 o
   9  10   5       55.33       37.89     69.13 o
  -9  11   5      281.18      249.72     36.53 o
  -8  11   5      116.02      142.49     36.80 o
  -7  11   5      225.92      186.36     49.61 o
  -6  11   5     2165.14     2120.00     83.99 o
  -5  11   5        0.87       36.20     34.76 o
  -4  11   5      278.34      217.13     27.13 o
  -3  11   5       49.11       43.49     25.61 o
  -2  11   5      357.79      416.06     26.27 o
  -1  11   5      253.42      272.05     24.27 o
   0  11   5      747.06      798.40     46.17 o
   1  11   5      205.15      256.89     49.14 o
   2  11   5       87.48       70.09     29.03 o
   3  11   5      191.14      197.19     28.33 o
   4  11   5     1543.00     1597.32     59.73 o
   5  11   5       32.23        2.53     62.64 o
   6  11   5      110.15       95.87     61.33 o
   7  11   5      705.16      760.41     65.17 o
   8  11   5      230.93      188.34     65.91 o
  -8  12   5      115.18       95.13     36.42 o
  -7  12   5        0.95       11.48     37.32 o
  -6  12   5      410.52      397.73     55.35 o
  -5  12   5      110.05      118.12     51.60 o
  -4  12   5      684.57      666.53     73.50 o
  -3  12   5      666.74      703.89     27.49 o
  -2  12   5     1528.52     1627.83     29.01 o
  -1  12   5      193.91      201.86     48.30 o
   0  12   5       76.34       60.73     54.93 o
   1  12   5      125.63        3.02     58.75 o
   2  12   5      501.54      507.23     28.83 o
   3  12   5        6.17      -21.58     59.19 o
   4  12   5       50.96       77.75     59.09 o
   5  12   5      346.81      325.63     59.26 o
   6  12   5       35.97       79.29     69.06 o
   7  12   5      206.94      230.81     66.43 o
  -6  13   5     1818.29     1859.82    114.53 o
  -5  13   5       27.06       35.94     37.18 o
  -4  13   5      301.63      290.56     62.54 o
  -3  13   5       31.39       18.32     55.72 o
  -2  13   5     2176.74     2184.85     61.41 o
  -1  13   5      154.77      181.77     62.49 o
   0  13   5     3130.12     3245.22     47.01 o
   1  13   5       55.02      -27.21     56.03 o
   2  13   5      287.37      286.09     56.06 o
   3  13   5      341.45      329.20     57.87 o
   4  13   5      236.69      236.20     62.03 o
   5  13   5      278.70      334.13     67.36 o
   6  13   5      909.47      970.53     68.07 o
  -4  14   5        2.36      -36.35     51.37 o
  -3  14   5      677.83      540.78     50.40 o
  -2  14   5        6.88       14.26     54.88 o
  -1  14   5      549.47      561.59     53.19 o
   0  14   5       40.73      109.55     41.31 o
   1  14   5       34.98      113.56     58.19 o
   2  14   5        3.47      -22.27     57.84 o
   3  14   5      315.11      315.76     69.41 o
 -14   0   6        5.68      -14.49     54.83 o
 -13   0   6      343.41      346.92     41.62 o
 -12   0   6     2200.23     2485.33     44.02 o
 -11   0   6     1273.55     1311.99     47.50 o
 -10   0   6      109.38       99.43     31.77 o
  -9   0   6        0.05       -5.66     31.01 o
  -8   0   6     1968.42     1967.57     33.24 o
  -7   0   6       82.86       68.60     27.04 o
  -6   0   6    19386.66    21320.08    160.08 o
  -5   0   6      820.00      796.77     24.35 o
  -4   0   6     6418.80     6590.58     50.07 o
  -3   0   6        4.41        9.81     35.84 o
  -2   0   6     1452.99     1409.31     31.98 o
  -1   0   6       84.59      117.80     26.55 o
   0   0   6    94172.10   120852.87    455.37 o
   1   0   6      165.64      167.59     16.49 o
   2   0   6    28464.53    34117.35    287.38 o
   3   0   6     3250.41     2799.21     31.67 o
   4   0   6     1614.80     2014.22     31.37 o
   5   0   6      399.87      413.46     28.25 o
   6   0   6     4777.44     4983.97     47.09 o
   7   0   6     3136.86     3068.57     44.60 o
   8   0   6     1958.38     2041.69     43.29 o
   9   0   6     3655.28     3724.07     53.57 o
  10   0   6      416.54      429.08     41.76 o
  11   0   6      871.69      954.80     43.30 o
  12   0   6      213.92      191.03     44.81 o
 -14   1   6        4.27       38.26     32.51 o
 -13   1   6       10.30       34.04     32.54 o
 -12   1   6       91.05       79.78     32.97 o
 -11   1   6      242.31      192.05     28.24 o
 -10   1   6      834.47      783.85     27.97 o
  -9   1   6      821.44      736.74     32.87 o
  -8   1   6      721.27      723.24     23.93 o
  -7   1   6     2423.00     2415.33     35.30 o
  -6   1   6       36.08       71.27     19.38 o
  -5   1   6     2360.53     2397.06     23.24 o
  -4   1   6       83.53       84.02     18.82 o
  -3   1   6     1046.44     1092.24     19.84 o
  -2   1   6     1536.91     1662.30     22.36 o
  -1   1   6       15.89       32.96     18.82 o
   0   1   6     1860.30     1999.19     17.78 o
   1   1   6     1637.50     1476.63     14.97 o
   2   1   6     1275.46     1244.12     18.82 o
   3   1   6      819.88     1008.60     17.52 o
   4   1   6     2836.36     2982.14     23.81 o
   5   1   6      145.19       62.01     18.84 o
   6   1   6     1151.68     1170.08     23.23 o
   7   1   6      761.04      879.32     53.78 o
   8   1   6        9.06       -5.37     26.80 o
   9   1   6      508.72      557.35     27.97 o
  10   1   6        4.41      -15.25     38.13 o
  11   1   6        0.21      -25.01     30.25 o
  12   1   6      201.78      157.71     51.35 o
  13   1   6      295.39      282.15     50.68 o
 -14   2   6        5.38       14.23     32.56 o
 -13   2   6     1576.06     1635.31     34.65 o
 -12   2   6       10.34       11.28     32.19 o
 -11   2   6        3.61      -19.21     30.31 o
 -10   2   6      487.07      491.60     28.07 o
  -9   2   6      879.10      891.10     25.80 o
  -8   2   6        3.70      -23.73     23.73 o
  -7   2   6     5785.67     5754.96     91.48 o
  -6   2   6       21.86       25.61     20.26 o
  -5   2   6     2600.48     2696.10     26.77 o
  -4   2   6      317.71      281.87     26.23 o
  -3   2   6     1000.58     1151.36     20.18 o
  -2   2   6      852.52      769.73     18.95 o
  -1   2   6     1729.57     1625.53     21.71 o
   0   2   6       48.12      107.64     16.85 o
   1   2   6     4255.05     4431.35     44.74 o
   2   2   6     6391.64     7288.42    202.48 o
   3   2   6      434.51      472.40     13.89 o
   4   2   6     2338.75     2098.57     30.14 o
   5   2   6      437.36      441.16     17.34 o
   6   2   6     2832.33     2979.54     26.42 o
   7   2   6     1124.42     1088.11     24.39 o
   8   2   6      179.27      166.12     25.17 o
   9   2   6     1039.63     1011.35     27.46 o
  10   2   6     2928.41     3033.46     36.81 o
  11   2   6       57.19        2.81     50.99 o
  12   2   6      220.98      199.76     52.21 o
  13   2   6      419.37      330.12     53.55 o
 -13   3   6       83.83       80.00     32.17 o
 -12   3   6      185.53      230.15     30.27 o
 -11   3   6      540.65      567.10     29.01 o
 -10   3   6      910.62      838.01     28.62 o
  -9   3   6        9.18       11.15     26.96 o
  -8   3   6     1415.57     1367.21     26.42 o
  -7   3   6     3156.42     3360.98     39.64 o
  -6   3   6      442.01      544.48     20.22 o
  -5   3   6      290.60      318.07     19.57 o
  -4   3   6    14930.14    16402.15     63.27 o
  -3   3   6     1206.31     1301.75     19.92 o
  -2   3   6       40.58       75.87     19.84 o
  -1   3   6     1758.97     1710.73     36.35 o
   0   3   6     6693.66     7893.02     62.45 o
   1   3   6     1685.54     1856.80     39.22 o
   2   3   6     2792.83     2687.47     40.21 o
   3   3   6     3748.52     3886.46     45.85 o
   4   3   6     3269.27     3215.17     45.60 o
   5   3   6      594.97      496.29     21.72 o
   6   3   6      800.72      822.69     41.76 o
   7   3   6       14.78       24.16     20.01 o
   8   3   6      774.24      800.41     23.91 o
   9   3   6      805.72      753.97     26.11 o
  10   3   6      181.50      157.59     49.93 o
  11   3   6      105.32      133.33     59.34 o
  12   3   6      137.80       74.51     58.45 o
 -13   4   6        0.05        9.01     37.69 o
 -12   4   6       52.62       72.96     38.67 o
 -11   4   6        1.92      -12.06     30.23 o
 -10   4   6       19.68       14.61     29.13 o
  -9   4   6      204.22      145.11     27.20 o
  -8   4   6      169.92       96.11     25.87 o
  -7   4   6      224.98      164.24     23.52 o
  -6   4   6      217.96      248.11     19.78 o
  -5   4   6      714.68      883.05     21.80 o
  -4   4   6      759.87      791.22     19.08 o
  -3   4   6     8377.38     8673.32     55.11 o
  -2   4   6    10200.52    11519.92     67.43 o
  -1   4   6      842.47     1098.76     18.07 o
   0   4   6    12434.05    14079.98    212.55 o
   1   4   6     1056.82      999.70     36.26 o
   2   4   6      602.06      656.96     34.80 o
   3   4   6     3014.98     3453.15     47.07 o
   4   4   6     3617.21     3626.40     50.00 o
   5   4   6      110.92       91.95     37.93 o
   6   4   6     3631.56     3846.22     55.57 o
   7   4   6       18.24       14.32     13.11 o
   8   4   6     1355.18     1346.53     49.85 o
   9   4   6      389.89      394.26     50.27 o
  10   4   6       73.69      133.94     54.93 o
  11   4   6      388.46      412.58     56.11 o
  12   4   6      214.86      180.12     54.70 o
 -13   5   6       43.61       15.06     39.59 o
 -12   5   6       99.33       98.89     38.17 o
 -11   5   6     2327.37     2447.75    103.76 o
 -10   5   6       26.56       -0.35     33.85 o
  -9   5   6      401.47      361.24     31.05 o
  -8   5   6     6897.08     7121.37     99.66 o
  -7   5   6     1040.80     1071.98     24.91 o
  -6   5   6      605.82      551.61     35.64 o
  -5   5   6     1214.15     1379.37     36.88 o
  -4   5   6      868.46      765.29     24.26 o
  -3   5   6     1526.22     1737.89     57.10 o
  -2   5   6     7655.64     7881.80     37.85 o
  -1   5   6     4935.54     5113.51     25.88 o
   0   5   6      204.43      255.21     17.73 o
   1   5   6      846.03      927.92     38.08 o
   2   5   6     2354.71     2335.77     42.31 o
   3   5   6      680.85      685.78     17.69 o
   4   5   6     1023.61      939.64     40.58 o
   5   5   6     2760.68     2870.26     50.96 o
   6   5   6      570.95      555.72     43.73 o
   7   5   6     1824.63     1858.30     52.17 o
   8   5   6      417.44      331.70     51.33 o
   9   5   6     1249.03     1319.36     54.90 o
  10   5   6      367.02      389.93     58.94 o
  11   5   6      527.25      501.09     57.32 o
  12   5   6       22.29      108.40     62.10 o
 -13   6   6        3.45       16.63     41.74 o
 -12   6   6       88.10      100.30     37.81 o
 -11   6   6      223.28      245.98     36.44 o
 -10   6   6       87.30       90.28     38.17 o
  -9   6   6       34.32       -9.96     34.02 o
  -8   6   6       30.82       41.52     33.25 o
  -7   6   6      252.35      227.26     29.06 o
  -6   6   6     1126.05     1128.08     30.38 o
  -5   6   6      785.55      962.93     48.71 o
  -4   6   6      203.73      201.13     24.59 o
  -3   6   6      140.05      140.05     23.55 o
  -2   6   6     1166.48     1336.38     20.45 o
  -1   6   6      487.22      531.09     17.87 o
   0   6   6      581.33      516.98     18.73 o
   1   6   6     1269.60     1214.49     37.66 o
   2   6   6      161.88      231.27     35.67 o
   3   6   6     1356.45     1194.44     78.85 o
   4   6   6      327.98      296.79     13.50 o
   5   6   6      493.63      532.55     44.88 o
   6   6   6      161.23      169.09     46.11 o
   7   6   6       11.24      -10.65     53.01 o
   8   6   6      582.04      541.07     52.31 o
   9   6   6      491.15      420.33     53.66 o
  10   6   6       14.20      -31.74     58.53 o
  11   6   6       17.64      105.71     60.67 o
  12   6   6      369.16      415.71     63.02 o
 -12   7   6      118.62      111.32     39.22 o
 -11   7   6       29.67       21.31     37.66 o
 -10   7   6     2017.07     2271.01     56.15 o
  -9   7   6      401.66      397.77     34.18 o
  -8   7   6     2028.69     2111.81     37.63 o
  -7   7   6      866.42      927.71     33.05 o
  -6   7   6     1143.45     1101.14     31.68 o
  -5   7   6      813.29      865.70     29.44 o
  -4   7   6     1909.06     1959.86     41.65 o
  -3   7   6      204.08      245.64     29.82 o
  -2   7   6     5255.20     5148.19     30.50 o
  -1   7   6        7.89        4.56     18.58 o
   0   7   6     3590.52     3527.58     28.45 o
   1   7   6      101.91       61.14     17.31 o
   2   7   6     1139.62      996.52     41.52 o
   3   7   6       49.62       14.03     17.79 o
   4   7   6      934.76      856.16     29.53 o
   5   7   6      846.77      712.71     44.81 o
   6   7   6     1980.76     1918.76     55.19 o
   7   7   6      189.00      218.86     53.12 o
   8   7   6        7.24      -21.78     55.05 o
   9   7   6       78.58       36.02     61.38 o
  10   7   6       57.22       85.50     65.16 o
  11   7   6     1534.59     1676.55     66.32 o
 -12   8   6        8.85       26.66     67.55 o
 -11   8   6      221.89      193.88     36.84 o
 -10   8   6      167.90      133.52     37.25 o
  -9   8   6       52.31       16.59     36.35 o
  -8   8   6       20.31      -26.45     33.77 o
  -7   8   6      453.07      407.25     33.03 o
  -6   8   6       92.00       42.23     32.60 o
  -5   8   6     4645.39     4401.32     69.76 o
  -4   8   6      168.96      212.61     23.41 o
  -3   8   6     1655.36     1663.98     25.60 o
  -2   8   6      482.80      549.97     22.38 o
  -1   8   6       21.33       -0.09     25.50 o
   0   8   6      379.00      390.70     22.55 o
   1   8   6     3062.75     3024.62     26.82 o
   2   8   6      113.21       79.80     40.32 o
   3   8   6       36.35       41.66     19.91 o
   4   8   6       41.80       50.64     21.12 o
   5   8   6      484.79      464.85     48.66 o
   6   8   6       50.90       35.76     51.21 o
   7   8   6     2116.26     2129.83     61.21 o
   8   8   6       35.57      -38.53     60.56 o
   9   8   6      143.76      124.14     63.77 o
  10   8   6       35.91        3.91     66.98 o
  11   8   6      256.49      369.46     70.19 o
 -11   9   6     1445.93     1609.88     75.20 o
 -10   9   6       83.48       95.70     37.24 o
  -9   9   6      448.02      429.55     36.35 o
  -8   9   6        4.07      -10.18     35.77 o
  -7   9   6      243.12      232.49     63.97 o
  -6   9   6      203.88      143.42     34.97 o
  -5   9   6     1070.70     1178.15     47.00 o
  -4   9   6      162.79      159.00     25.90 o
  -3   9   6      253.87      292.36     24.86 o
  -2   9   6      651.73      605.66     23.09 o
  -1   9   6        6.03       29.37     22.21 o
   0   9   6     1237.28     1303.59     26.14 o
   1   9   6      780.84      796.68     22.89 o
   2   9   6     2878.63     2844.92     58.03 o
   3   9   6      253.78      191.16     23.93 o
   4   9   6     1657.62     1749.73     56.66 o
   5   9   6      766.07      824.00     51.73 o
   6   9   6     1135.49     1145.91     57.47 o
   7   9   6      277.99      313.46     61.75 o
   8   9   6     1615.64     1677.97     63.67 o
   9   9   6        4.44       13.85     65.68 o
  10   9   6      115.81      140.33     71.33 o
 -10  10   6      150.94      167.45     38.30 o
  -9  10   6      582.67      597.78     37.36 o
  -8  10   6       47.91       21.84     37.74 o
  -7  10   6     1041.09     1071.01     36.83 o
  -6  10   6      486.11      438.62     54.51 o
  -5  10   6      720.85      688.31     26.75 o
  -4  10   6       43.06        0.32     26.02 o
  -3  10   6       66.67       -3.12     26.24 o
  -2  10   6      215.22      219.48     24.62 o
  -1  10   6      107.20       97.73     23.93 o
   0  10   6      184.84      174.06     25.95 o
   1  10   6       29.12        2.13     43.60 o
   2  10   6     1189.92     1133.80     50.80 o
   3  10   6      256.57      188.42     47.72 o
   4  10   6     1016.42     1169.20     54.54 o
   5  10   6       20.87      -20.97     55.98 o
   6  10   6      377.29      368.18     58.16 o
   7  10   6      239.99      244.71     66.42 o
   8  10   6        7.24       -3.88     64.30 o
   9  10   6      264.45      298.13     67.78 o
  -9  11   6       99.30       88.10     38.02 o
  -8  11   6       83.20       49.10     37.95 o
  -7  11   6       50.80       79.03     38.21 o
  -6  11   6      220.61      204.78     38.39 o
  -5  11   6      669.36      699.33     34.87 o
  -4  11   6        8.30      -19.86     37.04 o
  -3  11   6      338.15      352.18     26.11 o
  -2  11   6        4.31       12.16     26.88 o
  -1  11   6      318.74      348.35     31.06 o
   0  11   6        6.85      -49.08     49.57 o
   1  11   6      170.26      220.81     54.21 o
   2  11   6       75.82      102.54     36.71 o
   3  11   6       28.10      -51.28     54.37 o
   4  11   6        0.48      -11.09     57.52 o
   5  11   6        0.00      -17.64     59.23 o
   6  11   6      218.03      190.04     62.37 o
   7  11   6      237.81      329.85     66.27 o
   8  11   6      276.66      250.78     63.76 o
  -8  12   6        0.70      -17.84     37.26 o
  -7  12   6        1.78      -13.28     38.51 o
  -6  12   6     1056.56     1188.91     43.28 o
  -5  12   6        1.02       13.61     45.87 o
  -4  12   6     1996.50     2053.41     79.63 o
  -3  12   6        0.05       29.88     35.30 o
  -2  12   6      216.81      181.31     27.76 o
  -1  12   6       39.49       50.45     37.04 o
   0  12   6     1720.79     1820.78     46.49 o
   1  12   6      101.46       96.14     54.00 o
   2  12   6      504.31      447.68     61.17 o
   3  12   6     1039.32     1095.05     58.70 o
   4  12   6       77.17       80.35     58.79 o
   5  12   6       29.52       -9.52     63.20 o
   6  12   6       79.59       28.75     69.96 o
   7  12   6      337.48      412.10     65.58 o
  -6  13   6        1.72        6.51     50.85 o
  -5  13   6      221.87      281.46     36.49 o
  -4  13   6      397.21      478.05     62.94 o
  -3  13   6      131.30      113.60     56.32 o
  -2  13   6      403.37      409.80     38.70 o
  -1  13   6       60.33       86.94     39.75 o
   0  13   6       29.72       69.66     46.78 o
   1  13   6      159.40       24.03     61.69 o
   2  13   6       12.47       44.66     59.37 o
   3  13   6      329.49      417.60     61.64 o
   4  13   6       74.27      -48.92     63.66 o
   5  13   6       54.45       95.92     63.24 o
  -4  14   6     1414.30     1477.93     61.37 o
  -3  14   6        4.03      -51.85     55.81 o
  -2  14   6       42.67      135.88     57.09 o
  -1  14   6        0.04        8.20     41.62 o
   0  14   6     1055.92      994.87     40.62 o
   1  14   6       47.85      112.76     60.81 o
   2  14   6      316.04      180.90     62.50 o
   3  14   6      109.43      180.74     64.87 o
 -14   1   7        0.78       18.76     33.31 o
 -13   1   7      617.50      652.54     32.57 o
 -12   1   7      495.16      476.67     32.10 o
 -11   1   7      934.73      940.94     40.85 o
 -10   1   7     1565.53     1545.06     30.14 o
  -9   1   7      463.04      453.24     26.32 o
  -8   1   7     2208.04     2160.20     30.93 o
  -7   1   7      162.70      125.23     21.49 o
  -6   1   7       52.06       46.94     20.08 o
  -5   1   7     1084.75     1023.72     20.13 o
  -4   1   7    11916.61    13150.28     59.87 o
  -3   1   7     1788.07     1904.54     26.42 o
  -2   1   7     5831.69     6169.62     31.85 o
  -1   1   7     1880.71     1526.50     21.98 o
   0   1   7    28788.88    34502.68    186.52 o
   1   1   7       25.28       34.27     13.68 o
   2   1   7    28724.27    32234.15    390.92 o
   3   1   7     2362.12     2459.52     21.65 o
   4   1   7      361.75      319.44     17.67 o
   5   1   7     2200.34     2079.76     23.54 o
   6   1   7     1278.57     1275.71     23.72 o
   7   1   7      767.15      777.37     24.08 o
   8   1   7      413.46      404.81     25.91 o
   9   1   7     1432.81     1503.05     30.29 o
  10   1   7       40.79       34.51     29.72 o
  11   1   7       85.37       98.41     37.68 o
  12   1   7      191.79      129.35     48.29 o
  13   1   7      184.94      173.02     49.01 o
 -14   2   7       32.89       11.01     34.69 o
 -13   2   7       71.06       48.25     33.04 o
 -12   2   7       33.98       15.52     32.46 o
 -11   2   7       73.66       81.18     30.75 o
 -10   2   7      819.43      893.61     29.16 o
  -9   2   7     1032.35     1169.44     27.66 o
  -8   2   7     1597.19     1604.52     54.09 o
  -7   2   7     7287.57     7587.14     38.63 o
  -6   2   7       22.26       12.75     19.55 o
  -5   2   7      666.12      756.68     20.50 o
  -4   2   7      241.03      225.99     18.64 o
  -3   2   7     2357.83     2560.31     22.34 o
  -2   2   7    13651.47    14358.86     43.40 o
  -1   2   7     1642.38     1500.00     22.63 o
   0   2   7     4408.57     4280.73     34.99 o
   1   2   7    18399.67    19030.41     72.72 o
   2   2   7      381.41      347.75     19.71 o
   3   2   7      243.12      186.46     14.60 o
   4   2   7      259.49      257.70     15.27 o
   5   2   7     1263.16     1264.11     20.07 o
   6   2   7      530.27      538.42     19.63 o
   7   2   7     2210.36     2241.63     27.91 o
   8   2   7      368.60      344.12     25.39 o
   9   2   7      846.31      757.49     27.23 o
  10   2   7      179.55      189.04     28.13 o
  11   2   7      175.33      191.44     50.66 o
  12   2   7       63.65       42.19     50.99 o
 -13   3   7      613.09      642.74     48.96 o
 -12   3   7       39.90       -2.18     31.91 o
 -11   3   7      976.36     1043.02     32.33 o
 -10   3   7       23.33       35.01     29.05 o
  -9   3   7      304.66      248.68     32.37 o
  -8   3   7       82.35       87.45     24.58 o
  -7   3   7     3183.40     3299.56     32.69 o
  -6   3   7     1194.52     1255.02     23.14 o
  -5   3   7      340.25      348.85     19.50 o
  -4   3   7     7670.30     8702.08     34.24 o
  -3   3   7      219.77      230.09     18.50 o
  -2   3   7     1153.23     1161.46     18.83 o
  -1   3   7     3191.39     2953.23     27.08 o
   0   3   7     8215.67     8525.24     26.75 o
   1   3   7     3603.87     3467.57     44.12 o
   2   3   7     1423.58     1547.18     37.78 o
   3   3   7     5486.14     5953.09     52.54 o
   4   3   7     1646.89     1728.99     39.63 o
   5   3   7      136.68       83.69     15.06 o
   6   3   7     3820.26     3673.01     36.26 o
   7   3   7       63.46       46.62     28.52 o
   8   3   7      136.75      120.55     24.81 o
   9   3   7     1351.18     1432.08     52.10 o
  10   3   7      328.06      319.27     53.83 o
  11   3   7      373.12      338.83     55.16 o
  12   3   7      450.16      404.39     56.18 o
 -13   4   7       19.98       16.36     41.01 o
 -12   4   7      175.54      161.31     32.26 o
 -11   4   7      160.64      173.07     31.44 o
 -10   4   7      572.71      595.56     28.84 o
  -9   4   7     1486.62     1596.41     30.32 o
  -8   4   7      101.62      131.66     26.33 o
  -7   4   7     3090.71     3078.62     44.58 o
  -6   4   7      485.97      467.55     20.66 o
  -5   4   7      372.99      365.43     19.57 o
  -4   4   7     3578.85     3671.02     37.27 o
  -3   4   7       23.88      -14.03     17.93 o
  -2   4   7      378.91      434.74     16.90 o
  -1   4   7        5.82       18.12     20.55 o
   0   4   7     2543.74     2530.68     28.54 o
   1   4   7      152.40      105.99     37.94 o
   2   4   7     8569.37     9480.17     63.35 o
   3   4   7      287.42      343.60     34.65 o
   4   4   7      919.06      826.82     38.96 o
   5   4   7      780.14      738.37     39.95 o
   6   4   7      806.33      855.02     42.56 o
   7   4   7     3911.16     3674.98    142.23 o
   8   4   7       47.99       -9.25     52.55 o
   9   4   7     1322.53     1264.69     52.22 o
  10   4   7      311.91      259.09     50.96 o
  11   4   7        0.11      -11.27     55.87 o
  12   4   7        0.03      -20.91     59.06 o
 -13   5   7       89.09       87.77     38.72 o
 -12   5   7      108.96      107.35     37.17 o
 -11   5   7      372.65      368.03     37.08 o
 -10   5   7       32.68        6.94     29.44 o
  -9   5   7      119.00       99.09     28.60 o
  -8   5   7      343.04      315.31     27.30 o
  -7   5   7      327.28      298.29     25.31 o
  -6   5   7     1608.39     1847.36     26.96 o
  -5   5   7        1.09      -15.88     20.59 o
  -4   5   7      703.53      556.04     19.08 o
  -3   5   7       48.88        6.99     22.73 o
  -2   5   7     2622.79     2431.10     26.99 o
  -1   5   7     4834.91     5240.28     57.76 o
   0   5   7     1346.09     1505.97     20.84 o
   1   5   7     3517.35     3681.99     49.52 o
   2   5   7        5.01       10.98     33.66 o
   3   5   7     5478.53     5285.62     56.87 o
   4   5   7        0.03       -5.10     37.77 o
   5   5   7      120.66       48.71     41.72 o
   6   5   7       11.46       -3.23     40.71 o
   7   5   7        0.04       23.06     45.82 o
   8   5   7      178.28      155.15     48.44 o
   9   5   7      181.52      181.87     50.00 o
  10   5   7      106.89      127.14     60.86 o
  11   5   7      526.28      539.68     56.27 o
  12   5   7        0.05       10.81     58.37 o
 -13   6   7       57.88       38.55     41.53 o
 -12   6   7      242.17      277.70     57.40 o
 -11   6   7      371.16      360.96     38.91 o
 -10   6   7       89.14       39.55     42.04 o
  -9   6   7      228.47      177.53     34.42 o
  -8   6   7     6774.52     6994.36     89.47 o
  -7   6   7       27.44       19.03     29.85 o
  -6   6   7    10823.42    11197.36     99.40 o
  -5   6   7      102.82      108.34     27.22 o
  -4   6   7       36.22       21.43     25.30 o
  -3   6   7      997.89      888.36     25.33 o
  -2   6   7     2268.57     2154.34     23.02 o
  -1   6   7      201.97      175.58     17.78 o
   0   6   7     1600.64     1385.26     21.10 o
   1   6   7     1233.15     1127.13     17.35 o
   2   6   7       75.09       97.00     37.36 o
   3   6   7       27.31       13.02     39.43 o
   4   6   7     2565.24     2492.63     51.99 o
   5   6   7      144.21      117.82     46.28 o
   6   6   7     1149.02     1127.63     48.01 o
   7   6   7      497.53      452.01     50.01 o
   8   6   7      296.01      293.24     52.83 o
   9   6   7        0.16       21.98     56.79 o
  10   6   7       55.08       15.99     57.93 o
  11   6   7     1134.74     1351.91     63.09 o
 -12   7   7        1.40       14.20     40.22 o
 -11   7   7      445.14      460.43     37.78 o
 -10   7   7       26.18       34.36     37.53 o
  -9   7   7      435.61      391.18     37.12 o
  -8   7   7      492.14      535.69     34.28 o
  -7   7   7        6.61        1.47     32.64 o
  -6   7   7        0.20      -30.42     30.42 o
  -5   7   7     2800.61     3236.67     61.95 o
  -4   7   7      439.75      470.49     35.93 o
  -3   7   7      129.09      129.84     26.95 o
  -2   7   7     1722.14     1453.44     22.86 o
  -1   7   7      717.79      831.81     19.84 o
   0   7   7        3.21      -17.64     20.22 o
   1   7   7       83.43      101.63     16.99 o
   2   7   7       28.85       37.50     40.61 o
   3   7   7       93.44       77.09     25.15 o
   4   7   7      428.67      320.35     24.97 o
   5   7   7       22.03      -50.20     50.20 o
   6   7   7       10.69      -45.13     49.42 o
   7   7   7      242.18      291.02     55.07 o
   9   7   7      665.01      602.40     56.62 o
  10   7   7       48.82        5.39     65.37 o
  11   7   7       19.46      114.57     66.10 o
 -12   8   7      243.98      225.03     71.03 o
 -11   8   7      461.80      500.74     40.05 o
 -10   8   7      115.04       72.14     37.96 o
  -9   8   7      501.40      575.87     53.70 o
  -8   8   7        4.84        4.86     35.33 o
  -7   8   7       26.45        7.58     33.99 o
  -6   8   7      160.57      108.04     32.38 o
  -5   8   7      244.48      288.42     29.83 o
  -4   8   7      111.82       99.69     28.76 o
  -3   8   7      123.57       73.65     24.40 o
  -2   8   7     7597.37     7586.14     54.15 o
  -1   8   7      246.74      226.35     30.33 o
   0   8   7     1082.28      985.90     23.39 o
   1   8   7      466.54      498.17     19.13 o
   2   8   7      328.90      375.22     43.12 o
   3   8   7      951.27      838.73     20.57 o
   4   8   7     2661.56     2691.29     59.76 o
   5   8   7      555.71      600.00     49.30 o
   6   8   7      134.82      146.05     56.27 o
   7   8   7      466.27      405.47     55.21 o
   8   8   7     1092.90     1020.45     58.67 o
   9   8   7       15.42      -11.90     64.46 o
  10   8   7      120.41      109.08     67.67 o
 -11   9   7        6.96      -11.74     47.95 o
 -10   9   7       14.68        2.12     37.67 o
  -9   9   7      766.95      816.05     64.15 o
  -8   9   7       18.48       37.87     37.40 o
  -7   9   7       28.81       26.80     35.91 o
  -6   9   7      166.38      127.97     34.94 o
  -5   9   7      246.91      202.05     35.12 o
  -4   9   7      605.79      583.37     29.76 o
  -3   9   7     2740.70     2670.29     30.44 o
  -2   9   7      274.44      240.99     24.78 o
  -1   9   7      370.90      342.24     28.90 o
   0   9   7      782.07      798.59     24.42 o
   1   9   7      105.19       54.55     45.98 o
   2   9   7       12.01      -42.77     48.79 o
   3   9   7     2757.89     2431.65     80.73 o
   4   9   7      487.39      536.36     50.08 o
   5   9   7      308.01      269.04     55.03 o
   6   9   7      115.61      109.70     57.14 o
   7   9   7      253.71      322.65     57.35 o
   8   9   7       25.30       18.83     66.59 o
   9   9   7       14.85       28.12     66.68 o
  10   9   7      356.69      391.20     74.07 o
 -10  10   7       16.37       61.59     38.95 o
  -9  10   7      572.97      600.74     42.39 o
  -8  10   7      207.46      265.15     37.76 o
  -7  10   7      447.39      490.33     68.28 o
  -6  10   7       12.44       15.55     27.80 o
  -5  10   7      402.38      353.54     27.55 o
  -4  10   7      482.67      524.88     26.68 o
  -3  10   7      256.99      246.42     26.05 o
  -2  10   7       16.11       43.51     30.83 o
  -1  10   7      275.74      254.45     24.23 o
   0  10   7        4.43       -9.04     49.34 o
   1  10   7       11.85        9.12     52.62 o
   2  10   7      114.18       37.95     50.58 o
   3  10   7      241.97      241.76     52.93 o
   4  10   7       50.00       -5.22     50.53 o
   5  10   7       54.35      109.22     55.26 o
   6  10   7       21.94       78.20     58.08 o
   7  10   7       59.12       52.00     62.60 o
   8  10   7     1308.66     1387.53     67.19 o
   9  10   7       18.19       35.36     74.23 o
  -9  11   7       58.25       68.50     38.51 o
  -8  11   7      593.35      622.58     38.14 o
  -7  11   7      208.02      183.14     38.42 o
  -6  11   7      347.28      386.98     37.30 o
  -5  11   7       94.59      115.59     47.54 o
  -4  11   7      211.94      147.81     28.42 o
  -3  11   7     1095.49     1158.68     27.89 o
  -2  11   7      486.95      513.24     26.57 o
  -1  11   7     1443.53     1365.09     36.10 o
   0  11   7      590.11      581.85     49.05 o
   1  11   7       11.59        2.64     51.85 o
   2  11   7      211.04      196.55     52.35 o
   3  11   7      904.73      931.99     60.09 o
   5  11   7     1281.26     1365.87     61.29 o
   6  11   7      359.78      410.18     60.45 o
   7  11   7      154.16      222.78     70.44 o
   8  11   7      335.37      472.04     73.54 o
  -8  12   7      431.01      374.10     82.80 o
  -7  12   7        8.00       23.27     39.13 o
  -6  12   7      115.63      138.48     36.53 o
  -5  12   7      203.35      164.96     41.03 o
  -4  12   7      182.66      144.40     37.36 o
  -3  12   7       24.23       27.11     28.70 o
  -2  12   7      578.14      770.37     36.24 o
  -1  12   7      280.96      290.11     36.74 o
   0  12   7       60.82      121.45     61.10 o
   1  12   7      800.13      857.38     53.98 o
   2  12   7      519.94      484.68     59.02 o
   3  12   7       54.96        1.51     63.58 o
   4  12   7      134.09      227.55     59.77 o
   5  12   7        0.01      -45.80     65.39 o
   6  12   7       39.46       -2.28     70.41 o
   7  12   7       10.45       16.50     75.92 o
  -6  13   7      563.49      576.46     37.93 o
  -5  13   7        7.68        8.83     38.14 o
  -4  13   7     2339.29     2411.37     50.32 o
  -3  13   7       10.45       40.08     57.77 o
  -2  13   7      646.94      653.99     39.72 o
  -1  13   7       59.64       -7.12     39.77 o
   0  13   7      132.05      130.69     48.61 o
   2  13   7     1376.32     1408.18     61.10 o
   3  13   7      155.65      150.51     60.17 o
   4  13   7      420.10      565.69     68.70 o
   5  13   7       87.54       10.88     65.86 o
  -4  14   7       19.32        1.13     58.50 o
  -3  14   7      100.53       32.45     62.58 o
  -2  14   7        2.74      -18.58     60.92 o
  -1  14   7      504.14      538.59     68.19 o
   0  14   7       47.01       99.89     42.40 o
   1  14   7      263.38      313.59     53.00 o
   2  14   7       83.03      -39.27     66.81 o
   3  14   7        5.45       24.69     63.63 o
 -14   0   8      137.69      195.48     55.02 o
 -13   0   8      173.32       78.99     55.32 o
 -12   0   8     1093.60     1282.64     55.29 o
 -11   0   8       84.00      125.01     50.70 o
 -10   0   8     2708.04     2509.10     56.43 o
  -9   0   8       21.43       20.22     42.71 o
  -8   0   8     9383.07     9687.92     78.28 o
  -7   0   8       69.65       35.07     39.39 o
  -6   0   8     4737.08     4742.49     52.96 o
  -5   0   8      351.31      349.54     33.87 o
  -4   0   8     4458.39     3990.81     44.12 o
  -3   0   8     1240.93     1331.78     33.84 o
  -2   0   8    26311.84    28205.63     81.71 o
  -1   0   8     2350.95     2910.43     35.77 o
   0   0   8      369.17      404.21     26.01 o
   1   0   8       19.10       -9.42     23.19 o
   2   0   8    16854.11    19680.97     46.81 o
   3   0   8     2859.36     2975.33     34.18 o
   4   0   8     8859.82     9114.84     52.61 o
   5   0   8     7278.83     7659.14     51.95 o
   6   0   8     3167.25     2788.30     39.81 o
   7   0   8       16.28       -1.82     35.32 o
   9   0   8     1149.51     1205.15     42.19 o
  10   0   8      141.83      105.78     40.51 o
  11   0   8      106.12      123.27     43.56 o
 -14   1   8       92.16       79.35     41.26 o
 -13   1   8      222.81      240.69     32.81 o
 -12   1   8        1.37       -9.14     32.05 o
 -11   1   8      182.52      185.93     31.46 o
 -10   1   8     2282.89     1963.59     32.16 o
  -9   1   8      287.89      285.55     26.52 o
  -8   1   8      724.21      701.29     24.21 o
  -7   1   8      125.69      136.72     21.35 o
  -6   1   8     1714.52     1665.81     23.75 o
  -5   1   8     1051.33      973.92     25.17 o
  -4   1   8     1227.81     1595.39     25.57 o
  -3   1   8     1560.51     1666.71     32.22 o
  -2   1   8      389.46      557.65     21.91 o
  -1   1   8      178.33      239.44     22.11 o
   0   1   8      433.86      432.23     35.09 o
   1   1   8     7276.22     7582.13     22.83 o
   2   1   8     1740.79     1712.40     13.77 o
   3   1   8      219.54      341.50     17.47 o
   4   1   8        2.31       -7.28     18.76 o
   5   1   8      673.12      669.96     42.75 o
   6   1   8        7.06      -22.12     22.12 o
   7   1   8      680.32      649.67     24.52 o
   8   1   8       76.28       82.59     26.84 o
   9   1   8     1218.77     1302.42     29.28 o
  10   1   8        0.06       33.34     27.85 o
  11   1   8     1650.41     1686.41     51.04 o
  12   1   8       66.62       45.52     48.63 o
 -14   2   8       37.50       40.66     34.95 o
 -13   2   8      172.87      206.87     33.28 o
 -12   2   8      139.25      157.92     32.62 o
 -11   2   8     2935.12     2901.48     37.04 o
 -10   2   8      148.48      143.83     28.52 o
  -9   2   8      462.88      457.96     27.43 o
  -8   2   8     1353.30     1176.73     30.62 o
  -7   2   8      655.70      521.51     23.47 o
  -6   2   8      148.51      131.69     27.14 o
  -5   2   8     1343.61     1452.95     22.08 o
  -4   2   8    12548.63    13978.94     63.67 o
  -3   2   8      140.03      110.82     19.08 o
  -2   2   8     4007.18     4135.57     40.57 o
  -1   2   8     1193.98     1152.69     49.74 o
   0   2   8      837.38      804.24     19.81 o
   1   2   8     2234.51     2335.91     28.37 o
   2   2   8      252.09      146.08     16.54 o
   3   2   8      171.56      174.12     14.71 o
   4   2   8        0.10       10.35     17.34 o
   5   2   8      652.12      649.30     18.87 o
   6   2   8     2775.83     3022.03     27.87 o
   7   2   8       71.19       94.35     24.17 o
   8   2   8     1131.07     1189.48     31.80 o
   9   2   8     1347.47     1329.17     59.19 o
  10   2   8       12.64       18.15     47.36 o
  11   2   8     1767.58     1879.05     55.51 o
  12   2   8        9.34      -15.57     50.29 o
 -13   3   8       95.63       75.63     32.55 o
 -12   3   8       39.78       22.94     32.58 o
 -11   3   8      117.84       82.65     30.74 o
 -10   3   8      780.82      653.61     28.98 o
  -9   3   8     2436.51     2307.67     65.22 o
  -8   3   8      350.48      294.89     24.01 o
  -7   3   8       46.39       40.77     23.13 o
  -6   3   8      861.04      872.96     22.09 o
  -5   3   8      901.06      797.23     20.64 o
  -4   3   8     2334.31     2316.90     31.19 o
  -3   3   8      823.31      746.91     22.43 o
  -2   3   8     4228.86     4560.75     24.91 o
  -1   3   8      150.25      115.81     19.50 o
   0   3   8        0.78       27.98     15.21 o
   1   3   8      448.80      304.97     35.89 o
   2   3   8      305.13      200.32     17.68 o
   3   3   8      926.18     1014.37     35.43 o
   4   3   8      870.18      663.99     40.00 o
   5   3   8      106.85       60.31     15.64 o
   6   3   8      423.28      399.86     47.23 o
   7   3   8      680.90      612.95     28.65 o
   8   3   8     1022.10     1026.43     51.85 o
   9   3   8      857.02      915.08     51.07 o
  10   3   8      963.10     1030.38     52.69 o
  11   3   8      302.00      274.08     58.22 o
  12   3   8      104.51       87.06     55.62 o
 -13   4   8      171.23      210.05     32.82 o
 -12   4   8      130.42       90.58     33.18 o
 -11   4   8      176.63      195.38     30.22 o
 -10   4   8        0.08      -17.55     29.04 o
  -9   4   8       31.23       17.67     27.41 o
  -8   4   8      807.61      747.94     25.51 o
  -7   4   8     4320.12     4158.44     34.23 o
  -6   4   8     1379.32     1330.03     24.16 o
  -5   4   8     4639.29     4901.66     45.82 o
  -4   4   8      251.04      240.80     18.75 o
  -3   4   8     1775.82     1503.59     21.00 o
  -2   4   8      159.02      127.62     17.84 o
  -1   4   8     1313.73     1354.06     20.47 o
   0   4   8     4086.07     4557.99     33.55 o
   1   4   8      283.21      244.63     38.26 o
   2   4   8     1747.70     1545.68     40.21 o
   3   4   8      324.85      447.10     35.65 o
   4   4   8     1365.79     1339.88     41.80 o
   5   4   8       32.00      -11.07     43.95 o
   6   4   8     1591.96     1539.83     46.25 o
   7   4   8      502.51      567.51     44.59 o
   8   4   8        7.17       13.75     49.99 o
   9   4   8      163.05      116.14     51.38 o
  10   4   8       16.72       44.85     55.96 o
  11   4   8        0.03       44.48     59.27 o
  12   4   8      336.84      395.90     58.31 o
 -13   5   8      565.77      575.14     67.11 o
 -12   5   8      579.38      611.61     39.11 o
 -11   5   8       23.63        2.69     32.54 o
 -10   5   8       25.16        7.68     30.74 o
  -9   5   8       67.24       27.66     27.93 o
  -8   5   8      428.28      376.96     27.31 o
  -7   5   8      986.35      951.68     26.04 o
  -6   5   8     2862.69     2749.33     41.01 o
  -5   5   8       78.52       85.51     23.02 o
  -4   5   8      904.32      778.41     31.09 o
  -3   5   8      158.67      126.43     18.85 o
  -2   5   8       90.27       58.14     21.82 o
  -1   5   8      346.09      499.29     17.91 o
   0   5   8      161.93      116.97     22.54 o
   1   5   8      811.00      713.34     39.14 o
   2   5   8      313.68      320.12     37.02 o
   3   5   8        5.97      -11.64     39.00 o
   4   5   8     3424.94     3435.57     54.44 o
   5   5   8      116.79       95.87     39.67 o
   6   5   8      361.94      262.32     45.01 o
   7   5   8     1019.23      919.30     48.94 o
   8   5   8        3.57      -25.09     50.65 o
   9   5   8      782.25      828.33     52.69 o
  10   5   8      108.20      128.24     56.99 o
  11   5   8       12.89        2.17     63.39 o
  12   5   8       44.17      113.24     60.54 o
 -13   6   8        6.97       18.43     40.43 o
 -12   6   8      316.03      388.15     40.22 o
 -11   6   8        3.52      -24.99     37.62 o
 -10   6   8      222.09      259.07     36.95 o
  -9   6   8       13.94       40.53     35.04 o
  -8   6   8     1117.80     1000.39     57.58 o
  -7   6   8       12.41       -4.83     31.52 o
  -6   6   8        0.01        8.00     30.10 o
  -5   6   8      110.45       98.17     27.97 o
  -4   6   8     1345.69     1328.58     30.86 o
  -3   6   8      152.57      181.96     25.30 o
  -2   6   8      691.52      708.38     24.40 o
  -1   6   8      564.36      506.89     18.46 o
   0   6   8        0.22        8.27     17.34 o
   1   6   8      514.57      362.69     41.74 o
   2   6   8      570.84      601.98     38.88 o
   3   6   8     1276.59     1324.50     44.93 o
   4   6   8      942.24      920.60     45.29 o
   5   6   8     1133.91      946.13     49.25 o
   6   6   8      799.89      801.58     48.09 o
   7   6   8       14.36       17.53     50.93 o
   8   6   8        5.83      -30.34     53.22 o
   9   6   8      594.51      589.81     57.25 o
  10   6   8       41.66       25.94     60.99 o
  11   6   8        4.32       34.87     68.62 o
 -12   7   8      606.98      572.10     39.56 o
 -11   7   8        0.72       -0.44     40.84 o
 -10   7   8      682.68      683.11     37.94 o
  -9   7   8      235.53      206.16     35.76 o
  -8   7   8      548.93      584.82     33.64 o
  -7   7   8       21.42      -23.58     32.75 o
  -6   7   8     6178.02     5958.73     48.21 o
  -5   7   8      160.23      171.00     28.12 o
  -4   7   8     4941.47     4797.84     66.24 o
  -3   7   8       10.68        5.97     22.98 o
  -2   7   8      890.09      867.51     21.40 o
  -1   7   8        8.94        3.08     20.58 o
   0   7   8    11608.22    11484.74    209.29 o
   1   7   8      240.87      244.14     18.51 o
   2   7   8     3202.20     2909.91     52.69 o
   3   7   8      423.11      408.24     38.99 o
   4   7   8      148.33       66.78     48.22 o
   6   7   8     3919.36     3707.52     64.11 o
   7   7   8     1518.15     1641.86     57.77 o
   8   7   8      250.58      221.47     55.34 o
   9   7   8      163.38      151.92     58.13 o
  10   7   8       14.33       22.14     66.40 o
  11   7   8      399.63      490.60     64.27 o
 -11   8   8       42.64       17.86     38.99 o
 -10   8   8      189.53      203.29     38.77 o
  -9   8   8     1969.72     2002.10     47.81 o
  -8   8   8       88.52       82.62     40.68 o
  -7   8   8      698.96      782.13     35.18 o
  -6   8   8      431.92      380.67     34.18 o
  -5   8   8      358.04      258.98     29.81 o
  -4   8   8     1534.39     1548.32     50.48 o
  -3   8   8      271.62      230.84     22.99 o
  -2   8   8      244.49      244.27     23.29 o
  -1   8   8      608.31      665.21     21.37 o
   0   8   8      519.14      515.31     53.05 o
   1   8   8       35.53       24.92     26.10 o
   2   8   8        4.09      -19.43     44.19 o
   3   8   8      161.13      135.66     19.20 o
   4   8   8      511.78      516.23     51.17 o
   5   8   8     1132.92      943.68     52.67 o
   6   8   8      196.81      209.88     52.79 o
   7   8   8     1428.11     1533.96     60.60 o
   8   8   8       27.19       29.28     60.72 o
   9   8   8      542.14      557.90     63.81 o
  10   8   8      164.43      173.65     69.53 o
 -11   9   8      255.80      254.99     38.94 o
 -10   9   8        2.99       -9.14     38.18 o
  -9   9   8     1132.99     1264.37     44.17 o
  -8   9   8       56.76       25.91     37.72 o
  -7   9   8        0.09      -24.30     33.56 o
  -6   9   8      342.20      220.24     53.81 o
  -5   9   8       49.15      117.00     26.99 o
  -4   9   8     1253.72     1084.78     27.57 o
  -3   9   8       37.66       52.87     26.65 o
  -2   9   8     4669.39     4595.63     47.36 o
  -1   9   8     1258.85     1217.49     30.54 o
   0   9   8      120.84      116.09     24.59 o
   1   9   8      132.93       68.37     48.18 o
   2   9   8      510.71      438.39     48.37 o
   3   9   8      874.19      860.45     50.87 o
   4   9   8     1288.43     1322.88     55.83 o
   5   9   8      447.37      448.93     54.15 o
   6   9   8       47.36       20.36     59.19 o
   8   9   8      814.12      821.03     63.36 o
   9   9   8      128.19       98.85     70.45 o
 -10  10   8        7.25       29.56     40.70 o
  -9  10   8       86.76      119.17     40.75 o
  -8  10   8      288.40      292.31     37.89 o
  -7  10   8       40.88       39.89     37.49 o
  -6  10   8      221.06      246.67     27.72 o
  -5  10   8      210.68      205.08     26.67 o
  -4  10   8      128.39       52.56     31.52 o
  -3  10   8      228.73      196.70     26.57 o
  -2  10   8      375.42      336.32     28.71 o
  -1  10   8        1.43        6.58     24.54 o
   0  10   8        0.51       19.94     34.44 o
   1  10   8       42.64       19.35     51.51 o
   2  10   8     1335.33     1327.79     54.64 o
   3  10   8       37.07      -22.14     56.23 o
   4  10   8      770.16      769.30     57.96 o
   5  10   8      521.76      509.65     58.66 o
   6  10   8      344.10      394.89     62.64 o
   7  10   8      340.30      310.55     61.74 o
   8  10   8      697.08      806.70     62.58 o
   9  10   8       34.89      130.51     71.87 o
  -9  11   8      177.37      174.03     39.82 o
  -8  11   8      651.09      723.01     40.76 o
  -7  11   8      151.90      169.68     49.56 o
  -6  11   8      389.75      434.97     37.20 o
  -5  11   8      493.59      548.43     28.90 o
  -4  11   8      123.27       78.04     31.08 o
  -3  11   8      598.41      514.72     28.45 o
  -2  11   8       45.69       56.69     26.99 o
  -1  11   8      154.89      123.31     35.00 o
   0  11   8      671.68      681.62     65.28 o
   1  11   8        7.43       14.29     55.42 o
   2  11   8      591.94      549.57     54.65 o
   3  11   8      904.72      891.32     57.29 o
   4  11   8      742.01      661.37     57.04 o
   5  11   8        5.84       37.28     59.84 o
   6  11   8        9.62       32.59     63.29 o
   7  11   8       65.53       42.06     65.82 o
   8  11   8       41.50       42.37     68.90 o
  -8  12   8      824.95      670.23     68.05 o
  -7  12   8        1.33       45.07     37.96 o
  -6  12   8      142.43      113.88     38.92 o
  -5  12   8      254.07      281.12     36.58 o
  -4  12   8      193.89      205.64     30.29 o
  -3  12   8       47.40       34.23     29.25 o
  -2  12   8     1563.85     1658.72     66.21 o
  -1  12   8        2.88       -5.45     38.84 o
   0  12   8      256.72      263.47     38.54 o
   1  12   8      263.82      219.55     59.61 o
   2  12   8     1175.26     1254.09     59.87 o
   3  12   8      124.34       99.23     60.54 o
   4  12   8     1285.29     1323.22     61.99 o
   5  12   8     1001.16     1133.91     66.50 o
   6  12   8       32.87       86.95     67.17 o
  -6  13   8      113.61      164.20     40.64 o
  -5  13   8        0.19        8.11     39.33 o
  -4  13   8        8.21      -11.43     51.50 o
  -3  13   8       76.53       81.53     39.81 o
  -2  13   8       24.36       83.17     39.67 o
  -1  13   8      183.04      162.48     38.25 o
   0  13   8       19.37       30.48     43.70 o
   1  13   8        4.59        6.66     62.16 o
   2  13   8      259.20      211.97     64.32 o
   3  13   8       22.44       12.38     62.22 o
   4  13   8        1.41       39.17     63.21 o
   5  13   8        2.95      -53.28     71.80 o
  -3  14   8       15.63        5.68     61.11 o
  -2  14   8     1008.16     1259.31     61.60 o
  -1  14   8        3.84       -6.50     45.09 o
   0  14   8       17.89       -4.65     44.43 o
   1  14   8       19.09       66.14     68.93 o
   2  14   8      237.41      143.27     64.32 o
 -14   1   9      223.63      182.54     41.20 o
 -13   1   9        6.78       42.27     39.88 o
 -12   1   9      312.66      322.28     38.37 o
 -11   1   9      278.49      290.83     36.88 o
 -10   1   9       44.07        3.64     28.17 o
  -9   1   9      173.98      167.06     25.69 o
  -8   1   9     4065.60     4087.64     62.59 o
  -7   1   9      209.10      164.96     22.62 o
  -6   1   9     3260.57     3346.95     51.04 o
  -5   1   9        0.17       20.07     24.22 o
  -4   1   9      180.39      154.36     22.37 o
  -3   1   9      760.34      811.29     22.63 o
  -2   1   9     3091.30     3177.60     39.34 o
  -1   1   9      832.27      827.92     20.21 o
   0   1   9     8357.45     8170.61     47.99 o
   1   1   9      708.29      726.37     14.06 o
   2   1   9     1420.74     1311.92     14.81 o
   3   1   9     2650.89     2669.79     15.71 o
   4   1   9      435.79      384.50     18.91 o
   5   1   9     1493.63     1488.23     37.52 o
   6   1   9      354.64      333.30     36.17 o
   7   1   9     1730.85     1649.35     29.06 o
   8   1   9      129.57      105.96     27.21 o
   9   1   9      127.44      124.06     28.16 o
  10   1   9        1.95        6.99     27.29 o
  11   1   9      673.73      642.91     45.54 o
  12   1   9       25.30      -17.10     49.63 o
 -14   2   9       77.87       98.84     36.32 o
 -13   2   9       45.88       34.43     35.24 o
 -12   2   9        1.53      -26.16     32.36 o
 -11   2   9      835.87      814.39     31.03 o
 -10   2   9        1.97      -10.73     34.20 o
  -9   2   9     4718.65     4639.33     38.08 o
  -8   2   9     1832.91     1769.71     28.15 o
  -7   2   9     1058.30     1041.48     40.00 o
  -6   2   9     1091.37     1123.16     22.56 o
  -5   2   9      145.49      122.13     19.17 o
  -4   2   9      381.06      403.47     25.66 o
  -3   2   9     4583.32     5120.66     37.21 o
  -2   2   9     3168.93     2774.78     26.68 o
  -1   2   9       16.36       18.52     19.56 o
   0   2   9       25.99       11.28     16.12 o
   1   2   9    18798.21    20699.51     52.43 o
   2   2   9       95.36      105.06     22.79 o
   3   2   9       92.71       92.19     16.68 o
   4   2   9       13.52       20.53     17.11 o
   5   2   9     1190.98     1121.82     37.20 o
   6   2   9     2191.10     2006.67     58.86 o
   7   2   9      414.95      379.07     23.74 o
   8   2   9      355.33      313.60     25.69 o
   9   2   9      822.17      671.65     25.90 o
  10   2   9        0.13        3.06     51.39 o
  11   2   9      975.48     1062.85     51.33 o
  12   2   9        8.36      -32.15     54.48 o
 -13   3   9       87.58       66.12     35.49 o
 -12   3   9       35.09       32.20     31.86 o
 -11   3   9     1606.58     1678.09     42.25 o
 -10   3   9      348.43      325.95     28.97 o
  -9   3   9     1846.79     1854.83     32.49 o
  -8   3   9      112.29      121.95     26.34 o
  -7   3   9      211.30      190.04     23.30 o
  -6   3   9       46.58       40.52     21.09 o
  -5   3   9      134.21      120.36     21.10 o
  -4   3   9     1340.33     1343.08     21.25 o
  -3   3   9      636.51      692.62     18.60 o
  -2   3   9    13267.05    14045.06    128.27 o
  -1   3   9     3660.30     3996.90     60.42 o
   0   3   9     1308.01      951.90     33.08 o
   1   3   9     2014.35     2167.21     22.63 o
   2   3   9     1086.65     1116.32     23.41 o
   3   3   9     1224.40     1218.51     18.38 o
   4   3   9      205.84      155.57     14.15 o
   5   3   9     2094.98     1946.18     81.83 o
   6   3   9     2202.39     2208.51    103.07 o
   7   3   9      538.10      465.52     20.65 o
   8   3   9     2921.62     2895.56     57.19 o
   9   3   9      174.45      104.85     50.42 o
  10   3   9      918.29      978.71     53.75 o
  11   3   9      258.56      265.72     52.76 o
  12   3   9       47.75       91.41     49.75 o
 -13   4   9     1851.92     1987.26     54.41 o
 -12   4   9       65.86       74.48     34.33 o
 -11   4   9      266.05      242.86     32.52 o
 -10   4   9      155.62      147.71     38.94 o
  -9   4   9      267.25      251.44     27.63 o
  -8   4   9       88.99       58.15     26.56 o
  -7   4   9     1693.28     1623.15     27.25 o
  -6   4   9      689.08      725.45     23.44 o
  -5   4   9       20.86        5.71     21.77 o
  -4   4   9      249.21      243.77     20.53 o
  -3   4   9     1522.74     1493.55     20.87 o
  -2   4   9       65.03       58.91     17.21 o
  -1   4   9      225.26      224.91     19.85 o
   0   4   9     9838.00    10310.88    151.66 o
   1   4   9     2526.37     2498.51     44.89 o
   2   4   9      852.97      931.06     38.56 o
   3   4   9     6585.72     7094.04     61.94 o
   4   4   9     7793.03     8216.43     68.38 o
   5   4   9     1910.61     1872.43     49.12 o
   6   4   9      301.74      288.80     42.08 o
   7   4   9     1045.10     1107.33     49.26 o
   8   4   9      210.15      225.74     44.96 o
   9   4   9     1452.61     1512.93     55.74 o
  10   4   9     1690.21     1844.83     59.50 o
  11   4   9        0.25       24.42     54.03 o
  12   4   9      338.82      338.68     58.89 o
 -13   5   9       12.93       87.02     40.39 o
 -12   5   9       77.52       78.20     33.98 o
 -11   5   9      381.61      389.08     33.32 o
 -10   5   9       43.93       37.91     31.00 o
  -9   5   9       20.38      -27.10     30.19 o
  -8   5   9      552.64      512.40     28.65 o
  -7   5   9     5109.12     5154.55     38.03 o
  -6   5   9      237.24      188.33     23.92 o
  -5   5   9     1846.11     1907.77     25.64 o
  -4   5   9     1853.43     1756.66     23.85 o
  -3   5   9     1043.33     1100.01     20.07 o
  -2   5   9       33.47       -0.03     22.67 o
  -1   5   9     2758.10     2463.62     22.61 o
   0   5   9      821.05      970.02     34.58 o
   1   5   9      867.47      928.13     40.42 o
   2   5   9     1673.35     1660.74     43.73 o
   3   5   9      249.97      231.77     38.02 o
   4   5   9     2029.73     1827.67     48.25 o
   5   5   9       11.79       51.20     42.68 o
   6   5   9      651.66      492.92     45.18 o
   7   5   9      145.77      102.36     48.98 o
   8   5   9       37.95       46.61     52.52 o
   9   5   9      691.32      857.06     53.77 o
  10   5   9       57.17       91.42     55.02 o
  11   5   9      214.41      222.31     60.26 o
 -12   6   9      683.14      682.41     40.44 o
 -11   6   9       38.71        2.38     40.32 o
 -10   6   9     2758.78     2832.30    113.47 o
  -9   6   9       21.72       21.69     34.01 o
  -8   6   9       45.84       54.87     50.75 o
  -7   6   9        0.02      -25.58     25.58 o
  -6   6   9     5136.76     5004.23     44.89 o
  -5   6   9       96.30       70.96     26.97 o
  -4   6   9     6087.36     6302.88     51.92 o
  -3   6   9      548.26      461.68     43.95 o
  -2   6   9      557.46      587.62     35.76 o
  -1   6   9      104.70       63.62     18.91 o
   0   6   9     2296.09     2019.30     29.05 o
   1   6   9      208.95      173.31     45.72 o
   2   6   9     4799.52     4951.21     59.95 o
   3   6   9      204.86      145.68     42.25 o
   4   6   9      670.41      581.55     46.30 o
   5   6   9        1.16      -38.34     49.35 o
   6   6   9       21.21       36.63     53.79 o
   7   6   9      421.27      471.70     50.85 o
   8   6   9      234.15      237.97     56.68 o
   9   6   9     1004.36     1110.57     57.70 o
  10   6   9       14.18        9.55     61.71 o
  11   6   9        0.76      -27.54     62.25 o
 -12   7   9       40.88       19.04     41.43 o
 -11   7   9       11.65        6.44     40.27 o
 -10   7   9        0.20        6.48     39.60 o
  -9   7   9      235.68      110.08     55.72 o
  -8   7   9       44.23       45.89     35.51 o
  -7   7   9     2046.79     1805.61     87.65 o
  -6   7   9       84.27      107.69     31.50 o
  -5   7   9      451.58      524.35     30.54 o
  -4   7   9      106.90      111.51     28.84 o
  -3   7   9     3002.18     2983.47     41.42 o
  -2   7   9       36.49       28.38     22.48 o
  -1   7   9       24.11       28.54     20.90 o
   0   7   9        2.58       -0.49     19.60 o
   1   7   9      368.87      341.52     44.72 o
   2   7   9      127.66      172.79     42.58 o
   3   7   9      154.68       70.05     44.77 o
   4   7   9       68.23       28.11     49.74 o
   5   7   9      553.90      505.47     53.40 o
   6   7   9      104.58       96.87     52.58 o
   7   7   9      456.76      456.39     56.20 o
   8   7   9       92.96       80.26     57.71 o
   9   7   9        0.82      -15.82     59.95 o
  10   7   9       98.32      132.18     64.99 o
 -11   8   9        0.07       26.11     41.30 o
 -10   8   9      208.42      241.26     40.29 o
  -9   8   9      223.88      225.25     40.71 o
  -8   8   9        4.66       -7.85     36.14 o
  -7   8   9      165.60      157.79     36.53 o
  -6   8   9      329.29      349.63     35.35 o
  -5   8   9        6.53       14.90     34.39 o
  -4   8   9     1318.76     1225.70     27.12 o
  -3   8   9      343.03      255.71     29.82 o
  -2   8   9      185.79      209.93     30.93 o
  -1   8   9      407.29      383.09     22.97 o
   0   8   9     2065.97     2158.86     24.51 o
   1   8   9      162.29      186.26     45.07 o
   2   8   9        0.29      -30.17     48.09 o
   3   8   9     1170.28     1096.40     51.82 o
   4   8   9      861.56      859.72     51.43 o
   6   8   9     1408.91     1374.06     57.28 o
   7   8   9      284.66      240.44     59.99 o
   8   8   9      160.60      164.77     52.43 o
   9   8   9      901.73     1022.00     63.38 o
  10   8   9        0.10       34.21     64.57 o
 -11   9   9      144.01      129.96     44.66 o
 -10   9   9      128.91      176.75     39.26 o
  -9   9   9       62.08       89.45     39.10 o
  -8   9   9       68.81       67.12     39.81 o
  -7   9   9       80.88       54.96     38.08 o
  -6   9   9      247.46      184.40     33.76 o
  -5   9   9     1473.65     1363.36     28.60 o
  -4   9   9      608.20      618.11     26.53 o
  -3   9   9      786.54      749.67     25.58 o
  -2   9   9      220.22      227.60     30.21 o
  -1   9   9     3366.29     3105.61     48.03 o
   0   9   9       27.17       69.67     33.34 o
   1   9   9       58.82       67.20     50.45 o
   2   9   9      561.63      578.07     50.90 o
   3   9   9      202.22      112.01     52.46 o
   4   9   9       24.43      -26.49     55.08 o
   5   9   9      110.53       71.42     60.14 o
   6   9   9      489.34      499.07     57.70 o
   7   9   9       92.60       37.12     61.62 o
   8   9   9      186.84      124.33     67.01 o
   9   9   9      495.03      558.94     65.95 o
 -10  10   9       10.87        3.71     40.34 o
  -9  10   9      644.43      623.84     69.40 o
  -8  10   9      218.85      248.69     37.58 o
  -7  10   9     1316.45     1410.66     37.50 o
  -6  10   9      472.33      482.01     29.42 o
  -5  10   9      145.07      142.04     29.50 o
  -4  10   9       90.72       47.29     28.98 o
  -3  10   9       18.39      -17.48     26.87 o
  -2  10   9     1788.85     1878.26     74.03 o
  -1  10   9       60.57       62.35     44.06 o
   0  10   9     2442.15     2561.86     41.85 o
   1  10   9       61.66       30.76     49.12 o
   2  10   9      147.95       83.54     52.31 o
   3  10   9      554.23      525.74     52.05 o
   4  10   9     2780.98     2992.03     69.02 o
   5  10   9       22.34       50.14     58.40 o
   6  10   9     2747.90     2979.26     70.87 o
   7  10   9       30.24       13.70     64.68 o
   8  10   9       82.76      119.46     67.40 o
  -9  11   9      609.78      654.35     52.92 o
  -8  11   9      258.08      313.69     39.68 o
  -7  11   9       44.83       23.40     38.73 o
  -6  11   9      257.79      255.45     29.72 o
  -5  11   9        5.24       20.39     30.46 o
  -4  11   9      146.17       91.59     30.14 o
  -3  11   9      116.19       89.45     28.50 o
  -2  11   9       52.02       70.05     38.40 o
  -1  11   9      505.14      481.43     36.96 o
   0  11   9      199.43      159.78     47.06 o
   1  11   9       54.14       70.30     56.00 o
   2  11   9      474.82      419.22     57.95 o
   3  11   9      233.62      195.52     60.37 o
   4  11   9      664.69      787.85     61.07 o
   5  11   9      847.74      972.80     59.15 o
   6  11   9        3.88        2.40     65.29 o
   7  11   9     1299.66     1319.27     68.64 o
  -8  12   9       75.21       30.36     41.47 o
  -7  12   9        9.09       17.65     39.20 o
  -6  12   9      415.85      413.49     49.41 o
  -5  12   9       74.10       60.35     38.62 o
  -4  12   9       25.87      -10.64     31.51 o
  -3  12   9      530.52      440.40     38.60 o
  -2  12   9        1.93       33.26     38.57 o
  -1  12   9      313.06      344.99     37.91 o
   0  12   9       53.51       58.40     39.70 o
   1  12   9       24.39      -33.68     60.07 o
   2  12   9      241.09      269.69     65.19 o
   3  12   9       15.54      -51.00     58.11 o
   4  12   9       60.06       80.52     64.99 o
   5  12   9      307.06      475.12     72.21 o
   6  12   9        2.86       16.21     74.26 o
  -6  13   9      612.59      550.49     76.10 o
  -5  13   9       11.07       14.95     38.47 o
  -4  13   9      159.32       57.45     59.75 o
  -3  13   9      168.71      202.87     37.73 o
  -2  13   9     1888.72     1971.15     74.90 o
  -1  13   9       13.85        8.95     42.58 o
   0  13   9      753.39      731.42     40.67 o
   1  13   9       94.01      101.97     43.65 o
   2  13   9      128.80      124.72     67.03 o
   3  13   9      102.95       18.00     66.55 o
   4  13   9      234.21      193.27     65.48 o
  -3  14   9       70.39       13.19     63.20 o
  -2  14   9       11.49       30.52     43.36 o
  -1  14   9        0.17        3.13     42.98 o
   0  14   9       38.72       64.54     44.61 o
   1  14   9      186.47      198.89     54.97 o
 -14   0  10      647.11      578.92     63.58 o
 -13   0  10       82.96      161.11     60.96 o
 -12   0  10     3250.60     3556.42     72.56 o
 -11   0  10       26.88      -30.35     51.68 o
 -10   0  10     3162.50     3313.94     63.46 o
  -9   0  10       86.55       38.89     42.45 o
  -8   0  10       16.45      -32.33     40.02 o
  -7   0  10        5.83        5.37     37.52 o
  -6   0  10    13362.94    13724.37     82.02 o
  -5   0  10     3487.17     3486.44     46.51 o
  -4   0  10      209.83      182.79     33.47 o
  -3   0  10       50.59       45.57     30.86 o
  -2   0  10    12417.36    12044.23     60.04 o
  -1   0  10        0.02      -17.47     28.18 o
   0   0  10     5958.82     7895.25     44.27 o
   1   0  10        0.04        2.24     22.56 o
   2   0  10       10.67       15.85     16.82 o
   3   0  10        2.09      -28.16     28.16 o
   4   0  10      236.87      218.83     30.09 o
   5   0  10     1580.46     1517.48     35.23 o
   6   0  10      124.98       98.62     36.34 o
   7   0  10      650.69      579.56     35.13 o
   8   0  10     1342.03     1328.20     40.88 o
   9   0  10      613.62      615.69     37.86 o
  10   0  10     2612.56     2604.04     51.02 o
 -14   1  10       40.54       29.59     63.98 o
 -13   1  10        7.01      -11.64     38.94 o
 -12   1  10      347.25      463.22     41.51 o
 -11   1  10      101.20      110.64     37.60 o
 -10   1  10      374.10      368.79     34.12 o
  -9   1  10      451.62      377.27     34.46 o
  -8   1  10       82.27       65.45     29.79 o
  -7   1  10     2176.41     2245.13     33.66 o
  -6   1  10     1868.64     1852.72     30.14 o
  -5   1  10       34.57       -1.82     23.21 o
  -4   1  10     1674.76     1647.60     26.63 o
  -3   1  10      963.46      510.23     21.30 o
  -2   1  10     1843.54     1683.26     24.32 o
  -1   1  10     1064.71     1151.53     20.71 o
   0   1  10     1219.82     1339.82     19.35 o
   1   1  10     4601.44     5793.40     22.52 o
   2   1  10      570.15      539.64     11.32 o
   3   1  10     1878.05     1926.22     34.68 o
   4   1  10     1393.83     1380.20     22.53 o
   5   1  10     2370.80     2262.39     26.65 o
   6   1  10      271.04      280.11     22.52 o
   7   1  10     1268.30     1289.56     27.25 o
   8   1  10        0.64       -9.60     27.09 o
   9   1  10      205.80      191.27     27.05 o
  10   1  10       48.09       95.51     45.29 o
  11   1  10      214.21      203.26     44.30 o
 -13   2  10      273.67      282.88     33.99 o
 -12   2  10        4.78       17.04     33.57 o
 -11   2  10     1043.56      973.42     31.58 o
 -10   2  10      219.75      218.50     29.69 o
  -9   2  10     1604.18     1598.97     30.88 o
  -8   2  10      711.48      692.79     26.20 o
  -7   2  10       27.87       14.68     24.01 o
  -6   2  10     1566.33     1585.34     24.70 o
  -5   2  10      384.46      400.90     24.74 o
  -4   2  10     1285.15     1158.58     25.29 o
  -3   2  10      398.10      466.69     21.24 o
  -2   2  10     3565.94     4204.45     63.53 o
  -1   2  10     1613.00     1609.64     21.94 o
   0   2  10      953.55     1205.12     51.68 o
   1   2  10     4638.54     4644.11     22.64 o
   2   2  10     3259.74     3077.83     25.04 o
   3   2  10        0.41       17.98     17.78 o
   4   2  10     2588.05     2547.41     29.42 o
   5   2  10       93.91       81.52     19.76 o
   6   2  10       22.31       15.35     22.15 o
   7   2  10      803.98      837.56     27.58 o
   8   2  10     1418.33     1457.42     41.71 o
   9   2  10      647.03      544.08     48.36 o
  10   2  10     1724.17     1633.55     52.17 o
  11   2  10       16.18       58.28     53.05 o
  12   2  10       60.41       27.66     52.74 o
 -13   3  10      591.67      600.18     40.10 o
 -12   3  10       68.66       99.40     32.93 o
 -11   3  10      269.31      302.01     30.87 o
 -10   3  10      531.99      536.64     29.69 o
  -9   3  10      746.29      826.57     28.13 o
  -8   3  10      705.31      696.87     26.99 o
  -7   3  10     2908.15     2836.20     30.93 o
  -6   3  10      170.98      130.56     22.23 o
  -5   3  10      252.12      246.46     19.93 o
  -4   3  10      754.22      697.96     19.96 o
  -3   3  10      131.03      133.37     21.46 o
  -2   3  10     1892.77     1939.40     32.59 o
  -1   3  10     7522.91     7787.93     78.73 o
   0   3  10      249.40      278.01     14.69 o
   1   3  10    13152.49    15438.92     44.20 o
   2   3  10      229.32      289.02     32.66 o
   3   3  10     1340.09     1428.43     26.73 o
   4   3  10       85.70      103.18     30.81 o
   5   3  10       52.72       23.64     18.24 o
   6   3  10     2015.13     2020.22     56.25 o
   7   3  10      542.45      406.14     21.02 o
   8   3  10      626.80      643.43     49.36 o
   9   3  10       62.34       -0.99     51.91 o
  10   3  10      740.56      782.77     52.03 o
  11   3  10       62.28       98.41     55.72 o
  12   3  10      469.64      467.02     51.54 o
 -13   4  10       78.44      107.13     36.53 o
 -12   4  10        4.77       -9.01     33.80 o
 -11   4  10      899.95      937.60     32.66 o
 -10   4  10      380.76      393.65     30.78 o
  -9   4  10     1034.66     1078.22     40.00 o
  -8   4  10      860.04      813.81     27.82 o
  -7   4  10     2299.59     2309.80     47.98 o
  -6   4  10        3.85       -7.05     22.99 o
  -5   4  10     1039.39     1027.48     22.74 o
  -4   4  10      261.86      295.97     19.92 o
  -3   4  10     1903.27     1963.80     34.19 o
  -2   4  10     1630.32     1460.42     24.47 o
  -1   4  10       35.04        9.28     20.08 o
   0   4  10       37.04       40.99     15.28 o
   1   4  10      394.67      353.50     26.55 o
   2   4  10      264.28      203.77     39.19 o
   3   4  10      401.26      377.16     37.10 o
   4   4  10      141.29      133.38     42.68 o
   5   4  10     1540.09     1643.43     48.42 o
   6   4  10       58.27       10.21     48.78 o
   7   4  10       79.77       81.82     47.49 o
   8   4  10     1094.93     1134.58     51.16 o
   9   4  10      401.60      377.17     52.47 o
  10   4  10       95.04       77.80     57.40 o
  11   4  10      328.06      409.29     55.42 o
 -13   5  10      609.70      693.81     35.10 o
 -12   5  10        5.92       13.21     34.49 o
 -11   5  10      750.23      701.72     32.83 o
 -10   5  10       54.20       14.68     31.25 o
  -9   5  10       47.41       14.24     30.76 o
  -8   5  10     3340.05     3545.83     39.63 o
  -7   5  10      149.54      141.05     25.32 o
  -6   5  10      148.79      121.97     25.56 o
  -5   5  10      193.09      213.24     22.13 o
  -4   5  10       15.47       -8.15     20.54 o
  -3   5  10       21.50       16.07     19.82 o
  -2   5  10      894.19      774.32     18.90 o
  -1   5  10     3777.82     3864.55     36.02 o
   0   5  10     6715.69     6793.15     43.27 o
   1   5  10      162.65      158.87     39.89 o
   2   5  10     4543.38     4633.73     58.57 o
   3   5  10     2563.40     2564.84     51.30 o
   4   5  10      425.03      391.27     41.82 o
   5   5  10     3269.91     3380.40     58.56 o
   6   5  10        8.12      -28.59     47.56 o
   7   5  10      488.65      507.03     49.35 o
   8   5  10       80.07      101.53     53.01 o
   9   5  10     1613.51     1728.14     60.40 o
  10   5  10        5.27      -32.94     58.50 o
  11   5  10       46.67       49.88     63.52 o
 -12   6  10       35.44       47.76     66.35 o
 -11   6  10      185.85      187.80     40.88 o
 -10   6  10      164.72      108.49     32.07 o
  -9   6  10        1.65       -4.26     28.89 o
  -8   6  10     1345.09     1374.96     30.23 o
  -7   6  10      162.57      136.13     36.45 o
  -6   6  10       91.85       57.10     25.29 o
  -5   6  10      827.59      894.68     35.10 o
  -4   6  10     2206.21     2169.21     51.62 o
  -3   6  10      357.26      258.28     26.84 o
  -2   6  10        2.09      -17.45     21.01 o
  -1   6  10      465.86      498.39     24.40 o
   0   6  10      511.11      434.11     27.95 o
   1   6  10     1678.17     1556.91     48.45 o
   2   6  10       23.08       58.83     42.03 o
   3   6  10     1406.76     1354.52     46.96 o
   4   6  10      103.81       91.79     49.13 o
   5   6  10       26.55       18.23     47.17 o
   6   6  10        6.67      -48.98     52.76 o
   7   6  10     1262.35     1158.76     54.23 o
   8   6  10      113.76      146.09     53.90 o
   9   6  10      742.80      847.59     59.06 o
  10   6  10      165.98      179.30     58.89 o
  11   6  10       20.66       -9.82     65.68 o
 -12   7  10       33.10       19.30     41.87 o
 -11   7  10       29.68       17.76     42.70 o
 -10   7  10     3266.25     3437.06    109.27 o
  -9   7  10       12.05       33.98     37.31 o
  -8   7  10     1150.26     1068.29     36.00 o
  -7   7  10      270.65      174.97     35.87 o
  -6   7  10      717.27      698.53     32.42 o
  -5   7  10      114.69       85.20     31.34 o
  -4   7  10    11383.65    11219.41     57.08 o
  -3   7  10        3.15      -26.40     29.40 o
  -2   7  10      168.23      147.36     24.04 o
  -1   7  10       10.86       15.63     21.79 o
   0   7  10      435.66      436.04     41.22 o
   1   7  10       65.70      -30.94     48.66 o
   2   7  10     3875.56     3796.53     58.95 o
   3   7  10       29.42       49.68     47.29 o
   4   7  10      131.77       73.61     46.98 o
   6   7  10      103.95       74.38     54.84 o
   7   7  10      632.85      745.42     54.74 o
   8   7  10      394.03      430.67     61.54 o
   9   7  10      566.45      616.89     63.36 o
  10   7  10        4.38      -45.64     64.52 o
 -11   8  10      187.92      135.46     42.10 o
 -10   8  10      627.63      652.01     88.42 o
  -9   8  10       64.10       85.50     38.76 o
  -8   8  10      370.75      378.40     36.30 o
  -7   8  10      118.38       93.01     35.54 o
  -6   8  10        0.04      -22.73     33.63 o
  -5   8  10     5235.28     5068.18     46.59 o
  -4   8  10       32.37       55.56     26.51 o
  -3   8  10      912.26      957.20     30.19 o
  -2   8  10      658.96      732.78     24.89 o
  -1   8  10        0.31      -20.86     23.40 o
   0   8  10       66.17       92.69     23.16 o
   1   8  10     5724.92     5727.16     69.97 o
   2   8  10        9.23       14.29     50.67 o
   3   8  10     1305.49     1447.34     54.06 o
   4   8  10      480.11      399.56     49.55 o
   5   8  10       46.73      -13.87     59.95 o
   6   8  10      103.28       31.39     55.88 o
   7   8  10      191.79      171.12     58.27 o
   8   8  10      169.15      137.39     63.85 o
   9   8  10      436.18      440.59     64.77 o
  10   8  10        3.66       94.27     70.22 o
 -11   9  10      163.38      159.86     41.91 o
 -10   9  10       18.61       48.24     41.14 o
  -9   9  10       19.25       52.54     38.74 o
  -8   9  10        0.01      -10.07     36.95 o
  -7   9  10      567.89      511.38     36.65 o
  -6   9  10      252.00      218.16     34.91 o
  -5   9  10      769.03      744.16     42.06 o
  -4   9  10      259.71      301.17     28.17 o
  -3   9  10      852.26      878.92     26.88 o
  -2   9  10      518.63      499.40     25.43 o
  -1   9  10      871.72      963.75     51.92 o
   0   9  10     1355.04     1514.60     36.85 o
   1   9  10        1.30        2.56     49.51 o
   2   9  10      105.56       97.04     50.09 o
   3   9  10      347.09      306.57     54.01 o
   4   9  10      771.63      719.87     53.86 o
   5   9  10      668.01      609.75     56.93 o
   6   9  10     2947.23     2962.56     69.84 o
   7   9  10       24.03       31.51     62.50 o
   8   9  10      395.39      415.15     61.10 o
   9   9  10      502.61      576.81     68.45 o
 -10  10  10       19.81        1.23     41.54 o
  -9  10  10      588.69      629.88     38.23 o
  -8  10  10       41.76       27.06     37.56 o
  -7  10  10        1.54       55.39     32.81 o
  -6  10  10       39.71       68.94     39.62 o
  -5  10  10        5.96       10.20     29.78 o
  -4  10  10      313.85      338.30     28.73 o
  -3  10  10        7.63      -22.02     33.50 o
  -2  10  10        2.27      -23.19     26.46 o
  -1  10  10       68.63       -6.47     38.96 o
   0  10  10      229.11      309.58     37.28 o
   1  10  10      947.40      973.49     52.69 o
   2  10  10      917.24      869.21     54.64 o
   3  10  10      378.11      347.40     56.91 o
   4  10  10      417.05      408.69     60.57 o
   5  10  10        1.97      -26.75     63.40 o
   6  10  10        1.33       87.84     59.98 o
   7  10  10      503.00      619.94     67.84 o
   8  10  10      585.96      807.62     69.60 o
  -9  11  10      223.30      269.44     41.60 o
  -8  11  10      283.49      250.46     68.16 o
  -7  11  10      314.40      296.73     39.74 o
  -6  11  10      472.49      527.56     30.90 o
  -5  11  10      458.13      461.78     30.72 o
  -4  11  10      816.73      796.87     36.47 o
  -3  11  10      345.27      421.63     47.45 o
  -2  11  10        5.21       -7.74     54.02 o
  -1  11  10      217.82      254.57     38.40 o
   0  11  10     1439.44     1397.72     39.79 o
   1  11  10        7.60       54.41     50.76 o
   2  11  10     1026.67     1151.01     59.16 o
   3  11  10      538.84      507.13     57.14 o
   4  11  10       90.24      -35.65     64.88 o
   5  11  10      155.30      134.04     64.04 o
   6  11  10      409.68      392.31     68.11 o
   7  11  10      526.52      598.94     68.75 o
  -7  12  10        6.98       -1.79     40.68 o
  -6  12  10      374.56      399.04     37.40 o
  -5  12  10       45.54       24.10     31.73 o
  -4  12  10       43.87       29.48     32.70 o
  -3  12  10      154.45      138.80     39.77 o
  -2  12  10     1009.01      965.67     38.53 o
  -1  12  10       28.90       26.97     40.89 o
   0  12  10      910.15      903.53     40.98 o
   1  12  10      303.73      348.55     41.85 o
   2  12  10       18.18       24.58     60.52 o
   3  12  10      556.01      543.03     59.05 o
   4  12  10      314.87      347.06     62.97 o
   5  12  10      288.47      396.88     66.05 o
   6  12  10       50.94       31.36     71.17 o
  -5  13  10       48.01       12.17     61.66 o
  -4  13  10        7.11       62.06     63.60 o
  -3  13  10      112.70       89.92     42.90 o
  -2  13  10       28.25      107.72     42.56 o
  -1  13  10       20.54        2.33     42.77 o
   0  13  10        2.63       67.08     43.91 o
   1  13  10      368.94      411.75     42.74 o
   2  13  10      332.07      279.20     64.58 o
   3  13  10      259.15      228.13     66.61 o
   4  13  10      176.22       91.71     70.64 o
  -2  14  10      490.65      540.49     42.98 o
  -1  14  10        3.18       50.51     43.50 o
   0  14  10      240.64      258.17     43.94 o
 -13   1  11      401.35      444.86     43.55 o
 -12   1  11     1013.03     1012.24     61.85 o
 -11   1  11       96.17      114.48     38.78 o
 -10   1  11     2988.91     2929.11     43.85 o
  -9   1  11      255.62      228.75     33.53 o
  -8   1  11      160.21      130.37     31.61 o
  -7   1  11      191.82      224.38     28.75 o
  -6   1  11     5879.71     6019.51     43.17 o
  -5   1  11        0.62        8.78     24.48 o
  -4   1  11      134.45      130.47     22.59 o
  -3   1  11      285.55      266.83     25.28 o
  -2   1  11     2265.59     2189.24     30.53 o
  -1   1  11      100.09       40.67     19.14 o
   0   1  11     3624.31     3492.63     24.59 o
   1   1  11      451.03      539.24     22.21 o
   2   1  11      304.36      285.86     11.52 o
   3   1  11      232.44      205.42     12.78 o
   4   1  11       18.69       17.94     12.99 o
   5   1  11      764.79      730.29     23.18 o
   6   1  11       21.04       -8.36     24.45 o
   7   1  11     1689.93     1712.96     29.00 o
   8   1  11       80.51       76.32     26.76 o
   9   1  11      929.09      892.73     28.49 o
  10   1  11      124.71      125.18     46.69 o
  11   1  11      129.65      141.49     44.93 o
 -13   2  11      760.66      855.64     40.75 o
 -12   2  11      123.03       76.46     39.48 o
 -11   2  11     1083.98     1145.14     32.65 o
 -10   2  11      949.59      950.55     30.64 o
  -9   2  11        1.41      -18.45     27.73 o
  -8   2  11       24.21       23.81     26.96 o
  -7   2  11     1703.62     1678.14     89.84 o
  -6   2  11     2133.34     2215.84     32.50 o
  -5   2  11        2.14      -18.20     24.48 o
  -4   2  11       35.82       54.73     23.23 o
  -3   2  11      849.52      683.47     22.20 o
  -2   2  11     3097.42     3425.15     28.92 o
  -1   2  11      183.50      221.94     19.33 o
   0   2  11        0.15       -1.53     16.76 o
   1   2  11      653.73      543.85     13.58 o
   2   2  11      331.95      334.27     16.98 o
   3   2  11      556.02      452.25     20.54 o
   4   2  11     1022.73     1035.03     21.09 o
   5   2  11      392.04      433.19     33.72 o
   6   2  11     2451.56     2374.02     28.15 o
   7   2  11     1900.58     1922.58     34.94 o
   8   2  11      514.02      449.12     26.57 o
   9   2  11     1665.89     1694.30     51.39 o
  10   2  11        5.84       47.95     51.25 o
  11   2  11      597.38      580.10     50.79 o
 -13   3  11      851.62      992.57     34.80 o
 -12   3  11       61.66       53.58     34.13 o
 -11   3  11      256.37      255.13     32.57 o
 -10   3  11      523.47      402.33     29.17 o
  -9   3  11     3575.73     3655.37     37.20 o
  -8   3  11      932.92      903.27     27.89 o
  -7   3  11     3787.36     4031.18     34.50 o
  -6   3  11       33.55       -6.78     23.37 o
  -5   3  11        2.67       -2.24     20.96 o
  -4   3  11      341.01      271.75     22.60 o
  -3   3  11      110.46       76.62     22.29 o
  -2   3  11     1598.89     1501.70     24.30 o
  -1   3  11     1315.47     1169.14     21.37 o
   0   3  11     2545.08     2669.16     20.30 o
   1   3  11     4687.53     5418.93     70.79 o
   2   3  11     7023.64     7047.03     46.59 o
   3   3  11     1769.56     1498.96     32.75 o
   4   3  11     7591.76     7638.72     52.51 o
   5   3  11       90.91       54.54     25.54 o
   6   3  11     1385.51     1325.40     22.95 o
   7   3  11      114.05       39.20     45.92 o
   8   3  11     1049.93     1096.39     48.65 o
   9   3  11      386.80      370.66     48.42 o
  10   3  11     1843.78     1785.33     57.28 o
  11   3  11       19.02       28.53     56.01 o
 -13   4  11      359.69      309.78     36.94 o
 -12   4  11       17.10       42.48     35.29 o
 -11   4  11      844.46      816.71     32.17 o
 -10   4  11       22.75      -24.99     31.91 o
  -9   4  11       40.28       47.89     30.01 o
  -8   4  11       18.06      -18.94     28.33 o
  -7   4  11        0.63       -7.94     24.23 o
  -6   4  11        0.53      -16.41     23.83 o
  -5   4  11     1194.40     1173.18     23.98 o
  -4   4  11      689.03      638.23     20.96 o
  -3   4  11      228.37      234.45     24.06 o
  -2   4  11     1276.26     1315.74     24.35 o
  -1   4  11        6.67      -18.58     20.27 o
   0   4  11      971.48      982.34     16.88 o
   1   4  11      221.01      181.96     25.18 o
   2   4  11     7323.99     7373.35     66.41 o
   3   4  11      419.85      417.75     38.38 o
   4   4  11      135.53      159.10     42.00 o
   5   4  11     3096.95     3089.43     56.76 o
   6   4  11     1839.50     1830.66     53.36 o
   7   4  11      758.45      729.73     48.65 o
   8   4  11     1239.92     1120.89     50.76 o
   9   4  11        4.87        5.30     52.98 o
  10   4  11      204.07      262.66     55.18 o
  11   4  11        1.60       56.09     55.66 o
 -13   5  11       14.66        3.19     38.24 o
 -12   5  11      359.16      385.78     33.10 o
 -11   5  11      752.47      767.73     31.60 o
 -10   5  11        0.64      -13.63     31.14 o
  -9   5  11      259.78      264.55     29.57 o
  -8   5  11     2253.50     2140.81     32.91 o
  -7   5  11     1816.94     1909.00     33.09 o
  -6   5  11      850.89      940.61     25.59 o
  -5   5  11     2267.49     2379.40     34.70 o
  -4   5  11     1324.30     1465.04     31.77 o
  -3   5  11      925.93      813.16     20.85 o
  -2   5  11     2188.28     2111.48     69.28 o
  -1   5  11       12.83       30.63     19.32 o
   0   5  11     2770.05     2965.06     39.31 o
   1   5  11      372.40      366.23     27.00 o
   2   5  11     2328.37     2308.72     51.51 o
   3   5  11     7885.53     8406.73     73.76 o
   4   5  11      222.19      231.94     42.63 o
   5   5  11     2176.84     2282.90     55.78 o
   6   5  11      132.45       70.75     51.26 o
   7   5  11        0.05       21.83     50.10 o
   8   5  11        3.10       11.08     55.23 o
   9   5  11       44.18       15.22     58.94 o
  10   5  11        3.61      -49.87     59.89 o
  11   5  11      503.02      530.52     61.70 o
 -12   6  11      180.03      241.32     41.25 o
 -11   6  11      202.23      180.14     35.42 o
 -10   6  11      340.41      285.36     33.13 o
  -9   6  11       49.47       20.13     31.86 o
  -8   6  11     3288.73     3184.46     52.08 o
  -7   6  11       15.20        0.77     28.02 o
  -6   6  11     1575.96     1518.52     36.73 o
  -5   6  11        0.10       -4.14     23.94 o
  -4   6  11     1140.82     1062.53     23.96 o
  -3   6  11      159.04       84.03     28.20 o
  -2   6  11     2684.10     2682.78     41.38 o
  -1   6  11      619.13      531.68     32.09 o
   0   6  11      365.98      322.46     29.27 o
   1   6  11      990.89     1075.16     31.78 o
   2   6  11      587.07      663.27     45.15 o
   3   6  11       19.05       32.54     46.38 o
   4   6  11      236.20      173.95     49.90 o
   5   6  11     1031.74     1116.20     52.71 o
   6   6  11      156.73       63.69     55.61 o
   7   6  11      248.64      320.46     51.20 o
   9   6  11      902.05     1057.32     58.31 o
  10   6  11      153.35      199.98     66.17 o
 -12   7  11       15.78       41.40     42.70 o
 -11   7  11      148.19      127.91     43.09 o
 -10   7  11       23.77       18.47     39.75 o
  -9   7  11       71.82       30.99     40.23 o
  -8   7  11      510.21      445.63     46.13 o
  -7   7  11      772.91      817.27     34.90 o
  -6   7  11      306.41      377.06     31.92 o
  -5   7  11      256.60      240.91     32.28 o
  -4   7  11        7.08       32.58     30.67 o
  -3   7  11      164.57      128.03     24.56 o
  -2   7  11     1551.61     1391.86     24.56 o
  -1   7  11      221.09      172.66     22.27 o
   0   7  11       11.78       36.71     31.13 o
   1   7  11     3161.91     3116.02    103.32 o
   2   7  11       23.97       46.14     44.36 o
   3   7  11     1351.84     1499.85     52.10 o
   4   7  11        0.66      -43.53     51.18 o
   5   7  11     1436.25     1321.49     54.94 o
   6   7  11        7.31      -20.38     52.47 o
   7   7  11      171.31      175.28     58.86 o
   8   7  11       19.45       13.37     62.89 o
   9   7  11       23.15       28.68     64.78 o
  10   7  11      109.70       73.08     66.45 o
 -11   8  11      124.61       96.40     41.61 o
 -10   8  11      292.41      240.45     41.02 o
  -9   8  11      192.51      163.38     40.04 o
  -8   8  11      829.34      904.86     38.54 o
  -7   8  11      198.01      188.78     37.52 o
  -6   8  11       27.54       20.62     34.14 o
  -5   8  11      168.63      234.63     33.29 o
  -4   8  11     1824.48     1852.84     29.88 o
  -3   8  11       24.26       26.47     31.00 o
  -2   8  11     8145.17     7903.96     80.59 o
  -1   8  11      270.71      270.10     23.14 o
   0   8  11     1041.72     1089.27     93.92 o
   1   8  11       96.96      153.07     34.24 o
   2   8  11     1039.15      960.03     51.09 o
   3   8  11      234.92      228.27     48.42 o
   4   8  11     1227.64     1129.49     56.26 o
   5   8  11     1768.81     1860.79     61.51 o
   6   8  11        7.17      -39.84     56.51 o
   7   8  11       99.53       14.20     60.69 o
   8   8  11        4.89       23.29     63.11 o
   9   8  11      395.14      391.29     63.74 o
 -10   9  11        4.06       25.53     42.47 o
  -9   9  11      592.73      572.94     39.56 o
  -8   9  11       54.95       38.32     39.59 o
  -7   9  11      460.69      522.46     37.25 o
  -6   9  11      270.00      239.56     37.75 o
  -5   9  11       12.09       34.53     49.05 o
  -4   9  11       13.29       22.44     28.38 o
  -3   9  11      477.02      444.99     27.62 o
  -2   9  11        6.20       -1.78     26.78 o
  -1   9  11        8.63       -2.40     24.32 o
   0   9  11     1102.09     1011.96     59.97 o
   1   9  11     1826.88     1857.29     39.18 o
   2   9  11      461.64      409.87     52.56 o
   3   9  11       20.27      -21.78     55.71 o
   4   9  11     2324.63     2362.41     64.13 o
   5   9  11      178.83       49.30     63.17 o
   6   9  11        0.49      -50.85     63.51 o
   7   9  11      444.56      402.05     63.11 o
   8   9  11      267.87      339.59     66.94 o
 -10  10  11       64.01      108.30     42.32 o
  -9  10  11       80.01       78.76     40.58 o
  -8  10  11       30.81      -24.78     42.06 o
  -7  10  11      456.69      563.43     38.27 o
  -6  10  11      764.95      753.74     32.02 o
  -5  10  11      607.94      575.63     55.14 o
  -4  10  11     3103.70     3070.64     35.58 o
  -3  10  11      106.47       64.30     29.77 o
  -2  10  11     1090.00     1129.28     33.79 o
  -1  10  11      205.97      132.65     73.62 o
   0  10  11     2349.27     2235.90     42.10 o
   1  10  11        0.15       44.13     37.55 o
   2  10  11     1076.41     1081.06     57.51 o
   3  10  11      175.76      149.82     58.96 o
   4  10  11      462.33      432.92     61.69 o
   5  10  11       59.17       39.68     59.00 o
   6  10  11      872.99      932.09     64.15 o
   7  10  11       83.14       36.90     67.82 o
   8  10  11      852.47      996.51     67.01 o
  -8  11  11       66.61       70.91     42.30 o
  -7  11  11       77.53       47.16     38.53 o
  -6  11  11       59.35       40.83     36.85 o
  -5  11  11      277.32      273.42     31.33 o
  -4  11  11        0.67      -25.98     31.19 o
  -2  11  11      785.80      778.73     38.98 o
  -1  11  11        8.12       31.25     40.27 o
   0  11  11      666.19      702.45     50.15 o
   1  11  11      327.67      318.17     42.17 o
   2  11  11        3.36       -3.55     59.91 o
   3  11  11     1146.04     1320.28     63.05 o
   4  11  11      703.13      692.85     66.11 o
   5  11  11      269.44      293.83     69.33 o
   6  11  11      197.48      238.66     68.24 o
   7  11  11       60.35      108.11     67.31 o
  -7  12  11      173.17      207.86     42.28 o
  -6  12  11        2.83       21.65     47.76 o
  -5  12  11      304.63      335.56     31.34 o
  -4  12  11      103.67       42.59     42.69 o
  -3  12  11      175.11       75.24     41.44 o
  -2  12  11     1414.22     1555.11    149.64 o
  -1  12  11      271.91      269.04     42.94 o
   0  12  11      267.55      265.50     41.38 o
   1  12  11      237.13      231.51     43.06 o
   2  12  11      504.32      545.02     58.64 o
   3  12  11      205.96      180.99     68.28 o
   4  12  11      248.43      244.83     67.86 o
   5  12  11        1.56       17.40     72.81 o
  -5  13  11       15.17       37.46     60.62 o
  -4  13  11     1507.06     1540.06     44.44 o
  -3  13  11        2.88       55.02     96.32 o
  -2  13  11      117.87      183.56     44.40 o
  -1  13  11       58.38       51.13     44.02 o
   0  13  11      999.88     1035.57     48.99 o
   1  13  11       11.14        6.49     47.69 o
   2  13  11      470.63      549.90     45.93 o
   3  13  11      282.37      226.57     68.97 o
 -13   0  12      120.76      123.61     62.60 o
 -12   0  12      863.87      880.53     57.79 o
 -11   0  12      130.31      155.87     56.85 o
 -10   0  12      643.92      629.78     51.74 o
  -9   0  12     1033.17      950.53     49.75 o
  -8   0  12        0.14      -28.70     47.19 o
  -7   0  12      112.99      105.48     40.94 o
  -6   0  12     2793.16     2594.12     48.16 o
  -5   0  12     1892.12     1825.00     42.98 o
  -4   0  12       26.46      -33.59     35.43 o
  -3   0  12     2407.23     2358.81     38.64 o
  -2   0  12       12.58       12.33     30.99 o
  -1   0  12       77.65      192.88     26.26 o
   0   0  12     6346.56     7263.46     46.14 o
   1   0  12        0.56        0.80     22.57 o
   2   0  12     6277.55     6883.44     32.60 o
   3   0  12      118.26      106.96     18.23 o
   4   0  12       15.71       29.69     26.65 o
   5   0  12     1098.99     1061.89     35.67 o
   6   0  12     2437.15     2308.88     43.11 o
   7   0  12      671.68      566.93     35.87 o
   8   0  12       48.61       -8.72     37.68 o
   9   0  12     2372.11     2479.97     48.82 o
  10   0  12      563.77      467.51     38.26 o
 -13   1  12      669.69      589.58     42.66 o
 -12   1  12        7.07       18.43     39.90 o
 -11   1  12     1115.79     1176.68     39.30 o
 -10   1  12     2500.21     2466.30     43.25 o
  -9   1  12      137.08      195.19     34.68 o
  -8   1  12        3.42      -18.02     42.95 o
  -7   1  12      679.90      637.12     41.40 o
  -6   1  12      476.75      426.72     37.82 o
  -5   1  12      815.03      786.15     26.11 o
  -4   1  12      259.18      330.09     27.49 o
  -3   1  12       22.08        7.08     20.99 o
  -2   1  12     2655.99     2702.00     27.39 o
  -1   1  12     2178.44     2088.97     23.72 o
   0   1  12        3.28       35.38     17.51 o
   1   1  12     3891.64     4340.01     56.03 o
   2   1  12      106.09      127.11     12.12 o
   3   1  12      250.71      207.36     13.56 o
   4   1  12        6.06        5.17     13.80 o
   5   1  12     1307.54     1322.27     25.87 o
   6   1  12      347.06      327.76     23.71 o
   7   1  12     4187.67     4087.59     82.19 o
   8   1  12        0.04       -6.20     26.63 o
   9   1  12     2057.30     1994.79     50.18 o
  10   1  12       20.96       34.19     46.21 o
  11   1  12      830.50      828.07     46.96 o
 -13   2  12      621.33      672.12     44.55 o
 -12   2  12        5.50      -29.72     41.43 o
 -11   2  12       72.56       73.32     40.33 o
 -10   2  12      670.78      721.56     37.21 o
  -9   2  12     1760.66     1526.43    102.14 o
  -8   2  12       90.91       56.02     32.59 o
  -7   2  12      737.39      632.98     30.33 o
  -6   2  12     1592.39     1579.28     84.00 o
  -5   2  12     2312.83     2223.79     55.53 o
  -4   2  12      792.76      614.48     28.87 o
  -3   2  12     1383.68     1587.71     25.43 o
  -2   2  12      196.59      140.96     21.66 o
  -1   2  12        1.70       -6.94     19.54 o
   0   2  12      246.77      334.77     17.71 o
   1   2  12      446.10      430.20     24.76 o
   2   2  12      432.41      537.17     14.28 o
   3   2  12     1692.44     1637.24     24.38 o
   4   2  12      435.02      413.58     20.15 o
   5   2  12      555.23      473.77     24.19 o
   6   2  12     4408.15     4254.38     95.76 o
   7   2  12      178.75      154.74     24.11 o
   8   2  12      119.31      133.68     46.56 o
   9   2  12      398.02      429.83     50.31 o
  10   2  12      177.96      179.02     49.53 o
  11   2  12       55.53      151.69     53.08 o
 -13   3  12      110.99      140.10     45.17 o
 -12   3  12      252.53      229.42     34.69 o
 -11   3  12      906.39      847.30     33.22 o
 -10   3  12       83.09       29.78     31.70 o
  -9   3  12      831.42      823.37     31.45 o
  -8   3  12        0.80      -27.83     27.83 o
  -7   3  12     1095.39     1128.95     26.70 o
  -6   3  12       43.12       17.02     27.25 o
  -5   3  12      111.62       71.82     24.40 o
  -4   3  12     2259.83     2278.14     30.09 o
  -3   3  12      333.32      351.63     22.53 o
  -2   3  12     2152.87     1972.54     25.37 o
  -1   3  12        0.10        5.26     19.16 o
   0   3  12     1078.91      892.02     16.75 o
   1   3  12     3647.31     3972.26     60.46 o
   2   3  12    10432.26    10348.11     97.72 o
   3   3  12       74.36       90.12     41.52 o
   4   3  12     2423.48     2169.82    132.16 o
   5   3  12       70.36       24.06     19.36 o
   6   3  12        7.36        4.44     22.89 o
   7   3  12       10.44       43.24     49.92 o
   8   3  12     2169.32     2265.51     54.92 o
   9   3  12        0.03      -32.51     50.59 o
  10   3  12       40.85       83.18     55.53 o
  11   3  12       57.94       13.08     56.06 o
 -13   4  12      931.40     1108.38     35.96 o
 -12   4  12      276.01      275.00     35.87 o
 -11   4  12        6.69        3.29     33.48 o
 -10   4  12        4.06      -21.73     32.54 o
  -9   4  12      552.55      570.71     33.29 o
  -8   4  12     1719.97     1719.76     31.00 o
  -7   4  12      934.62      831.15     27.23 o
  -6   4  12     1512.97     1418.65     26.92 o
  -5   4  12      455.94      472.06     26.75 o
  -4   4  12      111.34       97.13     24.10 o
  -3   4  12       58.72       47.56     23.48 o
  -2   4  12     3247.00     3140.18     30.12 o
  -1   4  12      211.00      191.60     20.24 o
   0   4  12     9729.29    10087.50     50.56 o
   1   4  12       43.37       33.49     13.62 o
   2   4  12     1650.66     1612.20     47.51 o
   3   4  12      125.39      111.21     20.75 o
   4   4  12     1712.10     1760.08     48.83 o
   5   4  12     1081.40      992.61     49.49 o
   6   4  12     3982.33     3874.42     64.03 o
   7   4  12     2747.92     2912.14     59.43 o
   8   4  12        7.95       15.71     51.77 o
   9   4  12       20.85      -31.01     57.81 o
  10   4  12       25.45       -7.88     59.00 o
  11   4  12      111.40      173.07     56.97 o
 -13   5  12      207.48      261.50     37.49 o
 -12   5  12      329.96      276.33     34.16 o
 -11   5  12      392.12      431.67     31.81 o
 -10   5  12       19.52       14.17     30.37 o
  -9   5  12      124.06       72.36     29.35 o
  -8   5  12      883.62      931.96     29.05 o
  -7   5  12      564.57      581.99     32.46 o
  -6   5  12      597.50      563.66     26.30 o
  -5   5  12      715.75      793.79     24.73 o
  -4   5  12      420.24      362.47     21.97 o
  -3   5  12      180.54      158.64     24.60 o
  -2   5  12     7731.81     7833.31     43.38 o
  -1   5  12     1765.49     1867.40     35.32 o
   0   5  12      807.66      927.57     29.95 o
   1   5  12     4424.97     4492.40     40.55 o
   2   5  12      293.86      103.31     46.47 o
   3   5  12       40.55       42.58     44.65 o
   4   5  12      450.23      438.56     43.30 o
   5   5  12      890.52      870.58     48.41 o
   6   5  12      898.43      756.47     54.15 o
   7   5  12     1360.77     1275.81     53.21 o
   8   5  12      378.68      385.31     54.01 o
   9   5  12       11.77       10.97     57.15 o
  10   5  12      124.55      109.73     56.06 o
 -12   6  12      221.77      281.80     35.75 o
 -11   6  12      158.92      174.78     35.65 o
 -10   6  12       21.74       17.59     32.74 o
  -9   6  12      977.75      926.29     35.83 o
  -8   6  12       81.19       87.41     28.72 o
  -7   6  12       51.44       31.76     28.71 o
  -6   6  12       31.95       -6.46     27.98 o
  -5   6  12     2956.38     3203.02     32.41 o
  -4   6  12        0.04        0.25     22.75 o
  -3   6  12      758.52      803.96     21.96 o
  -2   6  12      482.75      468.77     65.07 o
  -1   6  12     1700.85     1605.28     33.65 o
   0   6  12        0.08        3.06     31.34 o
   1   6  12      272.63      313.77     57.22 o
   2   6  12      722.41      796.43     46.80 o
   3   6  12      182.56      195.77     45.79 o
   5   6  12      151.42      113.57     52.15 o
   6   6  12        7.86      -51.53     54.23 o
   7   6  12      134.43      169.59     55.99 o
   8   6  12       78.91       37.32     59.40 o
   9   6  12      297.30      284.99     56.15 o
  10   6  12      275.29      377.88     63.75 o
 -12   7  12      336.80      415.87     42.37 o
 -11   7  12        8.55       12.02     42.44 o
 -10   7  12       26.99        1.24     40.87 o
  -9   7  12        3.17        2.08     39.92 o
  -8   7  12     1066.49     1079.34     38.10 o
  -7   7  12     1040.98      993.50     39.84 o
  -6   7  12     1424.31     1466.97     53.10 o
  -5   7  12       23.39       34.07     32.40 o
  -4   7  12       92.43       94.13     30.45 o
  -3   7  12      999.78      924.20     29.97 o
  -2   7  12      155.21      125.32     23.59 o
  -1   7  12      172.16      158.65     45.25 o
   0   7  12     1982.86     1822.23     36.26 o
   1   7  12        7.35       75.69     49.27 o
   2   7  12       45.76      128.31     49.02 o
   3   7  12        8.95      -48.31     48.31 o
   4   7  12      117.69      107.08     50.38 o
   5   7  12      266.98      403.95     55.70 o
   6   7  12      231.75      181.74     55.37 o
   7   7  12      696.28      717.38     57.64 o
   8   7  12       71.62      -13.06     58.46 o
  10   7  12       40.26       19.63     68.86 o
 -11   8  12       70.75       31.90     42.32 o
 -10   8  12       20.12        2.07     51.82 o
  -9   8  12     1367.27     1309.36     61.46 o
  -8   8  12        3.29       -4.79     41.27 o
  -7   8  12      342.79      335.45     38.57 o
  -6   8  12      393.69      350.74     39.30 o
  -5   8  12     1722.27     1743.59     37.03 o
  -4   8  12      476.33      503.71     26.53 o
  -3   8  12      743.69      555.65     35.18 o
  -2   8  12      352.39      424.91     25.09 o
  -1   8  12      261.89      221.87     35.51 o
   0   8  12     1481.29     1532.57     64.37 o
   1   8  12     1195.67     1175.90     79.01 o
   2   8  12       56.58       79.51     50.64 o
   3   8  12      224.55      144.70     49.47 o
   4   8  12       13.73        7.77     57.73 o
   5   8  12     1177.24     1157.63     59.33 o
   6   8  12        1.50       -9.29     60.46 o
   7   8  12      443.06      515.35     53.44 o
   8   8  12       59.37       69.35     62.65 o
   9   8  12        2.10        4.38     66.42 o
 -10   9  12       29.75        0.25     42.81 o
  -9   9  12     1114.18     1326.17    133.17 o
  -8   9  12      843.10      777.21     40.60 o
  -7   9  12       44.46        3.42     39.32 o
  -6   9  12        1.04      -23.75     36.78 o
  -5   9  12       50.61       52.72     46.74 o
  -4   9  12      862.40      843.37     28.57 o
  -3   9  12      125.28      105.33     38.25 o
  -2   9  12      685.21      692.52     25.76 o
  -1   9  12      327.90      332.99     35.29 o
   0   9  12     2357.50     2424.14    116.39 o
   1   9  12       41.91      108.03     38.31 o
   2   9  12     3809.59     3697.87     68.74 o
   3   9  12        9.31       29.54     54.26 o
   4   9  12     3130.33     3234.49     70.80 o
   5   9  12     1396.27     1407.03     62.84 o
   6   9  12        0.68        1.76     64.26 o
   7   9  12      283.64      358.61     62.97 o
   8   9  12      640.16      584.60     60.33 o
  -9  10  12      139.77      181.90     44.55 o
  -8  10  12        2.65       -0.26     41.02 o
  -7  10  12      135.10      122.89     40.62 o
  -6  10  12      314.03      389.62     32.47 o
  -5  10  12      160.60      176.20     30.32 o
  -4  10  12      204.48      144.48     31.06 o
  -3  10  12       95.13       42.15     29.41 o
  -2  10  12      818.12      780.78     39.32 o
  -1  10  12      131.51       58.05     39.22 o
   0  10  12      413.14      406.07     43.56 o
   1  10  12      841.24      851.28     38.74 o
   2  10  12       38.94       74.81     56.36 o
   3  10  12      342.49      318.64     60.74 o
   4  10  12     2174.20     2150.62     67.25 o
   5  10  12      182.21      148.07     62.07 o
   6  10  12      507.46      491.46     65.71 o
   7  10  12        5.50      -35.01     65.88 o
  -8  11  12      517.51      625.29     43.11 o
  -7  11  12       58.50       46.98     34.91 o
  -6  11  12       31.23       27.05     32.82 o
  -5  11  12      596.00      664.39     31.49 o
  -4  11  12      853.49      910.01     31.41 o
  -3  11  12      182.18       92.77     48.90 o
  -2  11  12      850.40      968.31     82.95 o
  -1  11  12      387.80      416.86     38.92 o
   0  11  12      268.73      295.85     39.25 o
   1  11  12       49.89       53.76     81.66 o
   2  11  12      150.89      158.72     60.34 o
   3  11  12      833.07      860.77     63.22 o
   4  11  12       47.69       79.70     66.10 o
   5  11  12       58.22       45.86     68.11 o
   6  11  12       62.99       83.19     67.14 o
  -7  12  12      150.67      121.30     41.65 o
  -6  12  12      196.86      211.31     35.24 o
  -5  12  12       27.63       32.35     32.62 o
  -4  12  12      322.14      279.84     43.44 o
  -3  12  12       20.62       -7.63     63.31 o
  -2  12  12       40.53      136.46     40.43 o
  -1  12  12      105.31      119.41     44.61 o
   0  12  12     1359.03     1326.40     42.98 o
   1  12  12       18.19       30.65     43.03 o
   2  12  12      372.94      423.08     42.63 o
   3  12  12      599.36      638.35     67.96 o
   4  12  12        7.56       42.76     68.43 o
   5  12  12      179.98      180.20     75.65 o
  -5  13  12        8.15       42.45     55.68 o
  -4  13  12        2.38        1.03     65.04 o
  -3  13  12        0.29       57.72     43.74 o
  -2  13  12       51.51      104.00     88.79 o
  -1  13  12      227.51      225.62     74.65 o
   0  13  12       69.60      121.56     44.65 o
   1  13  12        0.08       13.17     49.47 o
   2  13  12        1.31       59.16     46.56 o
 -13   1  13       74.73       61.86     44.29 o
 -12   1  13       15.62       13.12     42.40 o
 -11   1  13      301.06      311.10     41.61 o
 -10   1  13      685.72      649.02     38.60 o
  -9   1  13        5.79      -33.95     33.95 o
  -8   1  13      691.35      565.88     86.92 o
  -7   1  13       87.66       39.91     30.85 o
  -6   1  13     1069.25     1061.53     29.41 o
  -5   1  13      364.94      320.20     24.75 o
  -4   1  13     3540.45     3494.80     39.25 o
  -3   1  13      126.89      133.57     22.35 o
  -2   1  13      139.28      203.97     41.21 o
  -1   1  13        0.06       19.51     19.76 o
   0   1  13      195.99      234.14     18.20 o
   1   1  13      130.37      139.58     25.65 o
   2   1  13     5797.27     6048.46     37.70 o
   3   1  13       42.23       25.80     14.26 o
   4   1  13     1157.61     1195.21     16.46 o
   5   1  13      718.14      713.25     29.96 o
   6   1  13      156.60      121.67     25.40 o
   7   1  13      144.80      117.86     25.13 o
   8   1  13       90.39       90.21     25.85 o
   9   1  13     1077.62     1072.71     44.03 o
  10   1  13      204.05      173.80     46.08 o
 -13   2  13       18.19       27.27     46.34 o
 -12   2  13        3.56      -30.28     39.61 o
 -11   2  13      905.29      920.02     40.02 o
 -10   2  13      324.08      317.43     37.34 o
  -9   2  13     1454.41     1267.80     36.55 o
  -8   2  13     4092.50     4012.96     67.44 o
  -7   2  13     1059.88     1047.32     31.88 o
  -6   2  13     1630.58     1756.66     44.15 o
  -5   2  13      531.65      532.55     26.41 o
  -4   2  13      342.23      271.33     24.82 o
  -3   2  13      121.54      117.39     28.01 o
  -2   2  13     5869.96     5701.35     34.93 o
  -1   2  13      776.20      797.90     20.44 o
   0   2  13       96.99       13.35     16.43 o
   1   2  13     2979.16     2959.33     20.40 o
   2   2  13     1728.67     1882.84     23.59 o
   3   2  13     2676.02     2663.90     23.01 o
   4   2  13      157.30      181.76     22.03 o
   5   2  13     1178.95     1202.42     24.92 o
   6   2  13       27.95       13.35     24.64 o
   7   2  13      594.08      584.53     25.27 o
   8   2  13      629.11      592.15     43.58 o
   9   2  13      286.39      267.40     51.14 o
  10   2  13        8.44        9.06     53.04 o
  11   2  13      251.18      238.67     49.71 o
 -13   3  13      767.22      843.26     62.91 o
 -12   3  13       59.16       57.58     43.70 o
 -11   3  13      229.34      173.88     41.79 o
 -10   3  13      399.49      269.54    123.56 o
  -9   3  13       56.55       54.23     36.39 o
  -8   3  13      117.54       91.18     34.11 o
  -7   3  13     1637.14     1565.86     35.23 o
  -6   3  13      450.38      426.64     28.29 o
  -5   3  13      408.14      391.79     26.72 o
  -4   3  13      416.27      434.76     25.01 o
  -3   3  13      877.79      799.57     24.56 o
  -2   3  13      220.52      136.32     22.84 o
  -1   3  13       20.52       -4.07     20.20 o
   0   3  13    10281.46    10456.67     73.31 o
   1   3  13       17.18        0.27     14.18 o
   2   3  13     3525.35     3593.17     24.91 o
   3   3  13      666.39      642.48     21.38 o
   4   3  13     2127.88     1980.43     60.55 o
   5   3  13     1329.61     1363.40     39.15 o
   6   3  13     7028.52     7212.19     73.38 o
   7   3  13      177.86      187.07     45.48 o
   8   3  13     1773.20     1677.98     53.59 o
   9   3  13      111.29      132.61     53.07 o
  10   3  13        7.04       -5.60     51.80 o
  11   3  13        4.48        7.30     51.81 o
 -13   4  13      379.36      421.08     44.11 o
 -12   4  13        9.11       23.92     34.91 o
 -11   4  13       94.75       79.15     31.59 o
 -10   4  13      146.74      131.95     32.06 o
  -9   4  13       45.99       88.11     31.02 o
  -8   4  13      596.90      519.13     29.07 o
  -7   4  13       28.50       31.36     26.18 o
  -6   4  13      198.35      256.15     30.39 o
  -5   4  13       43.77       -9.85     28.89 o
  -4   4  13     3388.83     3200.17     53.76 o
  -3   4  13       11.96       -8.02     24.89 o
  -2   4  13     1765.82     1726.54     26.96 o
  -1   4  13      465.20      559.53     44.64 o
   0   4  13      295.43      261.95     17.89 o
   1   4  13     2880.47     3111.16     39.93 o
   2   4  13     4025.42     4231.78     66.85 o
   3   4  13     1445.65     1410.93     50.88 o
   4   4  13     7235.08     7023.82    303.53 o
   5   4  13       30.85       -2.81     48.75 o
   6   4  13       64.84       10.24     52.09 o
   7   4  13      111.97      166.85     52.12 o
   8   4  13       19.07       53.95     51.72 o
   9   4  13      213.54      218.39     55.18 o
  10   4  13      118.97      145.39     56.02 o
 -12   5  13      575.28      549.59     35.60 o
 -11   5  13      106.28       88.47     34.55 o
 -10   5  13      448.15      441.30     33.07 o
  -9   5  13      101.14      101.04     32.76 o
  -8   5  13       57.76       31.46     29.93 o
  -7   5  13      385.22      363.79     28.07 o
  -6   5  13      185.34      160.53     25.29 o
  -5   5  13      590.86      666.36     25.91 o
  -4   5  13     2309.39     2102.77     58.99 o
  -3   5  13       14.50       25.98     26.00 o
  -2   5  13      533.99      501.43     45.63 o
  -1   5  13     4947.76     4909.74     30.74 o
   0   5  13      600.60      482.00     29.51 o
   1   5  13     5204.52     5084.49    142.26 o
   2   5  13      731.71      680.38     43.07 o
   3   5  13       67.49      115.55     46.61 o
   4   5  13       24.61       11.72     45.94 o
   5   5  13     1105.86     1015.96     51.80 o
   6   5  13      138.38      123.62     50.85 o
   7   5  13     1302.26     1306.08     55.56 o
   9   5  13      779.21      865.87     56.86 o
  10   5  13      137.46       96.60     61.24 o
 -12   6  13      522.57      479.70     36.95 o
 -11   6  13      224.38      205.18     35.51 o
 -10   6  13      514.86      463.92     33.34 o
  -9   6  13        8.39       -3.82     32.04 o
  -8   6  13     1612.49     1630.54     32.81 o
  -7   6  13      558.43      542.94     27.49 o
  -6   6  13     4797.66     4578.96     38.15 o
  -5   6  13       27.94       45.31     25.18 o
  -4   6  13      129.87      121.95     23.43 o
  -3   6  13     1265.79     1308.70     30.00 o
  -2   6  13     1689.24     1644.75     97.80 o
  -1   6  13      975.68      772.87     31.72 o
   0   6  13     3370.72     3300.41     69.77 o
   1   6  13      340.32      299.41     30.77 o
   2   6  13     1847.74     1825.95     36.78 o
   3   6  13       39.26       23.72     51.18 o
   4   6  13      828.42      835.20     51.43 o
   5   6  13        0.54      -54.49     54.49 o
   6   6  13      209.34      191.85     54.31 o
   7   6  13      431.33      418.91     58.41 o
   8   6  13       27.22       28.14     55.70 o
   9   6  13        0.69       -5.11     60.73 o
  10   6  13        6.97       -0.95     64.24 o
 -11   7  13       40.30       50.53     45.34 o
 -10   7  13       72.99       43.06     42.19 o
  -9   7  13        7.93       32.46     42.00 o
  -8   7  13       44.31       72.32     31.21 o
  -7   7  13      101.05       17.81     30.89 o
  -6   7  13       14.79       -2.50     36.22 o
  -5   7  13      955.34      875.09     49.53 o
  -4   7  13       32.53      -26.11     30.90 o
  -3   7  13       86.02       48.05     30.46 o
  -2   7  13      941.31      943.80     35.42 o
  -1   7  13     1593.27     1568.93     36.37 o
   0   7  13       20.00      -19.36     36.33 o
   1   7  13      529.01      538.42     33.46 o
   2   7  13       21.21       31.89     53.63 o
   3   7  13       46.70       75.72     53.03 o
   4   7  13      803.60      803.10     52.02 o
   5   7  13       12.72      -23.05     53.94 o
   6   7  13        0.94      -54.83     58.47 o
   7   7  13       50.76       24.71     58.77 o
   8   7  13        1.28       62.34     60.48 o
   9   7  13       19.70      -17.43     65.29 o
 -11   8  13      160.06      197.96     46.26 o
 -10   8  13        0.09       82.02     64.40 o
  -9   8  13      803.05      732.56     50.22 o
  -8   8  13      496.33      526.29     38.57 o
  -7   8  13      104.49       71.33     38.03 o
  -6   8  13      138.24      135.19     35.15 o
  -5   8  13       40.81       34.97     32.89 o
  -4   8  13      140.67      146.97     36.04 o
  -3   8  13       62.92       40.21     32.33 o
  -2   8  13     1964.55     2014.23     52.25 o
  -1   8  13       84.20       90.02     38.03 o
   0   8  13      116.84      100.29     50.52 o
   1   8  13      250.71      271.68     41.70 o
   2   8  13     1773.84     1742.55     57.61 o
   3   8  13     1653.09     1508.29     58.53 o
   4   8  13     1459.19     1539.71     59.08 o
   5   8  13      445.83      471.86     57.96 o
   6   8  13      211.75      118.66     61.27 o
   7   8  13      656.72      637.57     64.67 o
   8   8  13       19.03      -14.94     62.90 o
   9   8  13       83.30      133.09     65.78 o
 -10   9  13      190.62      260.70     47.62 o
  -9   9  13      591.40      635.97     43.06 o
  -8   9  13       27.84      -21.92     40.93 o
  -7   9  13      560.47      573.03     37.91 o
  -6   9  13      627.55      644.19     38.88 o
  -5   9  13      719.14      730.30     42.92 o
  -4   9  13     1050.78     1025.68     29.98 o
  -3   9  13      279.92      258.40     28.34 o
  -2   9  13      446.11      544.65     26.36 o
  -1   9  13      309.05      302.70     41.43 o
   0   9  13      899.21     1003.80     82.53 o
   1   9  13      124.50      115.68     37.14 o
   2   9  13      167.50      157.43     37.88 o
   3   9  13       27.44      -19.42     54.49 o
   4   9  13      466.03      442.52     60.82 o
   5   9  13       12.66       21.74     63.38 o
   6   9  13      173.25      190.64     65.54 o
   7   9  13      104.16       -0.30     67.38 o
   8   9  13       56.46       15.39     68.33 o
  -9  10  13      933.71     1034.70     43.27 o
  -8  10  13      306.79      303.01     41.36 o
  -7  10  13      183.14      167.60     42.70 o
  -6  10  13      164.48      182.79     32.38 o
  -5  10  13      124.42      130.46     31.95 o
  -4  10  13      183.28      190.47     30.01 o
  -3  10  13      203.92      195.78     30.08 o
  -2  10  13      226.14      204.79     38.24 o
  -1  10  13       70.41       47.67     50.19 o
   0  10  13       61.52      122.91     40.76 o
   1  10  13       24.08        7.81     39.34 o
   2  10  13      623.69      637.59     59.37 o
   3  10  13      229.61      188.45     61.53 o
   4  10  13      986.33     1056.20     62.15 o
   5  10  13      159.98       94.71     66.08 o
   6  10  13      155.98      209.31     67.64 o
   7  10  13       76.51      153.51     71.55 o
  -8  11  13       76.91       43.73     44.00 o
  -7  11  13       30.27       49.35     46.77 o
  -6  11  13       76.17       81.17     34.06 o
  -5  11  13      185.00      220.26     32.56 o
  -4  11  13      262.36      217.33     31.48 o
  -3  11  13      233.48      208.99     43.84 o
  -2  11  13       45.93      -23.90     41.31 o
  -1  11  13     2310.67     2339.00     47.29 o
   0  11  13      828.89      833.13     57.92 o
   1  11  13      406.01      326.17     38.89 o
   2  11  13      389.01      436.17     42.63 o
   3  11  13      110.57       73.30     63.45 o
   4  11  13      122.22       51.89     71.35 o
   5  11  13      192.33      188.69     73.09 o
   6  11  13      113.04       74.75     71.44 o
  -6  12  13      463.30      427.57     33.85 o
  -5  12  13      611.09      613.38     40.15 o
  -4  12  13       12.45      -29.25     63.66 o
  -3  12  13      184.00       51.38     45.11 o
  -2  12  13      715.70      721.45     42.79 o
  -1  12  13      103.98      140.62     42.60 o
   0  12  13      593.17      558.05     44.79 o
   1  12  13       57.46        8.92     44.21 o
   2  12  13        0.01        3.65     45.13 o
   3  12  13      495.65      480.54     67.91 o
  -4  13  13     1321.03     1368.71     46.67 o
  -3  13  13      128.04       95.95     74.32 o
  -2  13  13      535.20      548.68     44.69 o
  -1  13  13        9.21       67.73     43.81 o
   0  13  13        7.02       33.61     54.44 o
   1  13  13        6.08       20.44     45.60 o
   2  13  13       51.35       81.98     50.68 o
 -13   0  14        1.85       15.86     64.00 o
 -12   0  14      165.38       99.81     56.89 o
 -11   0  14        3.65      -17.90     57.07 o
 -10   0  14      212.09      200.96     54.34 o
  -9   0  14      435.73      435.76     48.70 o
  -8   0  14     1735.43     1943.55     55.57 o
  -7   0  14      908.33      956.79     44.55 o
  -6   0  14     1820.06     1890.15     46.78 o
  -5   0  14     1062.69     1017.27     38.71 o
  -4   0  14     1598.62     1621.51     41.69 o
  -3   0  14     2572.79     2399.55     42.35 o
  -2   0  14     8772.48     8484.93     58.98 o
  -1   0  14     2573.28     2571.88     37.70 o
   0   0  14      511.12      586.18     26.78 o
   1   0  14     1994.55     2097.13     31.99 o
   2   0  14     1911.35     1881.02     23.85 o
   3   0  14       89.47       73.32     20.37 o
   4   0  14      541.97      529.69     20.47 o
   5   0  14     4135.01     4314.67     64.47 o
   6   0  14       18.45      -17.91     38.58 o
   7   0  14       10.18       27.02     37.69 o
   8   0  14      298.68      231.12     37.63 o
   9   0  14     1317.63     1231.37     42.57 o
 -13   1  14       44.61       43.15     45.21 o
 -12   1  14       16.94       15.13     43.23 o
 -11   1  14      236.73      176.46     39.86 o
 -10   1  14      542.88      475.40     38.79 o
  -9   1  14        4.27       -4.02     34.91 o
  -8   1  14     1014.75      990.09     33.85 o
  -7   1  14      150.58      164.18     31.29 o
  -6   1  14     2586.57     2445.48     48.78 o
  -5   1  14      907.27      992.35     28.67 o
  -4   1  14     2657.81     2650.96     32.78 o
  -3   1  14     2925.93     2821.41     46.79 o
  -2   1  14       84.46      118.65     21.21 o
  -1   1  14     1114.60     1150.61     22.12 o
   0   1  14     1816.01     1941.34     32.02 o
   1   1  14     3885.27     4521.32     37.41 o
   2   1  14      290.75      287.59     13.94 o
   3   1  14     1482.85     1472.46     30.89 o
   4   1  14        2.07       -8.05     21.98 o
   5   1  14     4236.40     4079.40     92.56 o
   6   1  14      356.17      263.45     37.95 o
   7   1  14      584.35      469.82     25.72 o
   8   1  14      413.76      298.84     27.80 o
   9   1  14       90.93      104.55     43.72 o
  10   1  14       47.61       14.98     43.71 o
 -13   2  14       36.12       25.33     43.89 o
 -12   2  14        7.19      -42.07     42.07 o
 -11   2  14     1092.21     1140.92     47.30 o
 -10   2  14      879.14      865.08     42.71 o
  -9   2  14     1194.06     1078.41     37.26 o
  -8   2  14      855.31      747.13     33.61 o
  -7   2  14        5.75       -7.24     31.63 o
  -6   2  14      100.56       52.92     41.26 o
  -5   2  14      123.77      148.33     27.26 o
  -4   2  14     2755.57     2515.43     32.18 o
  -3   2  14        0.10      -11.98     23.61 o
  -2   2  14     1661.89     1700.50     26.08 o
  -1   2  14     1546.85     1606.32     23.91 o
   0   2  14     1508.50     1620.96     22.54 o
   1   2  14     1456.86     1385.51     20.85 o
   2   2  14     3645.37     3307.67     30.09 o
   3   2  14      173.95      136.52     19.10 o
   4   2  14      743.21      628.85     23.33 o
   5   2  14      436.34      406.85     24.65 o
   6   2  14      652.10      563.93     24.55 o
   7   2  14      105.21       82.40     48.49 o
   8   2  14      594.92      549.92     48.35 o
   9   2  14      532.68      494.87     47.25 o
  10   2  14      181.27      135.70     49.74 o
  11   2  14      358.83      338.70     50.33 o
 -13   3  14      405.10      401.76     45.28 o
 -12   3  14      183.01      132.53     43.17 o
 -11   3  14       20.64       -1.82     57.33 o
 -10   3  14      286.77      220.12     43.06 o
  -9   3  14      301.44      300.63     35.45 o
  -8   3  14     1193.48     1221.15     36.52 o
  -7   3  14       70.67      104.33     32.11 o
  -6   3  14      333.27      207.90     38.98 o
  -5   3  14      599.64      624.53     39.20 o
  -4   3  14      267.50      248.01     27.43 o
  -3   3  14       74.08       80.63     23.84 o
  -2   3  14     6861.41     7088.18     40.30 o
  -1   3  14      689.36      523.56     21.00 o
   0   3  14      726.14      645.46     22.87 o
   1   3  14      804.71      806.86     15.97 o
   2   3  14      542.56      613.81     19.11 o
   3   3  14      206.51      251.92     25.43 o
   4   3  14     3269.12     3088.68     75.76 o
   5   3  14      148.38      122.04     23.05 o
   6   3  14     3044.46     2970.56     59.69 o
   7   3  14      133.70       61.42     49.01 o
   8   3  14      335.46      258.51     47.71 o
   9   3  14       75.51       82.62     53.97 o
  10   3  14       28.70       42.96     54.47 o
 -13   4  14      449.77      513.92     44.79 o
 -12   4  14      266.48      213.24     42.29 o
 -11   4  14      697.76      649.06     39.67 o
 -10   4  14      646.51      601.91     40.19 o
  -9   4  14      839.32      916.84     38.14 o
  -8   4  14       29.70      -14.92     33.44 o
  -7   4  14      510.57      544.32     33.30 o
  -6   4  14      590.78      576.55     31.47 o
  -5   4  14      503.47      415.04     29.72 o
  -4   4  14     1231.39     1216.20     30.62 o
  -3   4  14      172.08      186.27     24.70 o
  -2   4  14      779.06      717.16     25.05 o
  -1   4  14     3758.49     3970.86     66.35 o
   0   4  14     3162.96     3248.37     24.41 o
   1   4  14     1796.62     1778.14     18.42 o
   2   4  14     5028.29     5127.97     42.79 o
   3   4  14      738.29      686.74     33.43 o
   4   4  14      392.48      378.02     45.92 o
   5   4  14      475.02      364.92     44.53 o
   6   4  14      717.18      678.92     51.53 o
   7   4  14        9.13        0.43     50.28 o
   8   4  14      378.91      430.99     53.72 o
   9   4  14       82.86       82.36     55.73 o
  10   4  14       19.21       18.00     51.14 o
 -12   5  14      135.47      186.64     36.89 o
 -11   5  14      109.85      147.51     35.59 o
 -10   5  14        3.33      -19.18     34.99 o
  -9   5  14       60.65       67.44     32.37 o
  -8   5  14        7.67      -18.46     30.36 o
  -7   5  14       13.86       28.00     28.30 o
  -6   5  14     1694.09     1864.94     56.85 o
  -5   5  14      111.17       57.27     31.26 o
  -4   5  14      106.98      166.30     27.67 o
  -3   5  14       42.70       32.33     25.25 o
  -2   5  14       52.12       67.64     24.44 o
  -1   5  14     2266.62     2322.98     37.32 o
   0   5  14      921.43      859.17     41.41 o
   1   5  14        0.04      -16.79     30.77 o
   2   5  14      521.42      618.17     54.46 o
   3   5  14      549.75      658.57     45.99 o
   4   5  14      500.74      616.71     48.81 o
   5   5  14      314.26      242.76     54.74 o
   6   5  14      143.68      156.97     48.97 o
   7   5  14        0.69      -38.82     54.98 o
   8   5  14        8.79       75.68     58.02 o
   9   5  14      210.08      164.46     55.76 o
  10   5  14       22.70       40.76     60.00 o
 -12   6  14        6.54      -11.15     38.84 o
 -11   6  14       51.26       45.62     36.62 o
 -10   6  14        0.59       20.75     39.56 o
  -9   6  14      386.03      431.61     31.15 o
  -8   6  14      718.07      786.51     30.32 o
  -7   6  14       72.62       85.16     28.09 o
  -6   6  14        0.68       -0.95     32.43 o
  -5   6  14     1365.13     1275.01     37.60 o
  -4   6  14     2021.54     2012.72     39.72 o
  -3   6  14      580.73      485.13     28.21 o
  -2   6  14      262.41      281.84     30.32 o
  -1   6  14      716.13      781.49     56.49 o
   0   6  14      441.32      398.13     40.29 o
   1   6  14     1131.61     1049.84     33.47 o
   2   6  14        5.72       32.22     43.93 o
   3   6  14      505.47      501.64     50.37 o
   4   6  14        1.94      -31.64     50.94 o
   5   6  14       37.52      -19.99     53.99 o
   6   6  14       11.63        1.27     60.05 o
   8   6  14      134.30      207.55     58.27 o
   9   6  14      335.51      379.93     68.85 o
 -11   7  14       33.87       -6.96     46.07 o
 -10   7  14     1321.59     1334.78     46.99 o
  -9   7  14      478.92      527.88     32.46 o
  -8   7  14        1.45       16.83     32.92 o
  -7   7  14      355.08      343.04     31.25 o
  -6   7  14     1686.91     1562.91     30.54 o
  -5   7  14      564.12      542.59     40.09 o
  -4   7  14     4471.70     4482.05    164.52 o
  -3   7  14       49.07       47.84     45.04 o
  -2   7  14      481.92      444.83     35.48 o
  -1   7  14       75.75       75.13     35.29 o
   0   7  14      205.23      140.75     36.93 o
   1   7  14       13.37       -8.20     46.73 o
   2   7  14      863.70      789.99     35.44 o
   3   7  14      641.66      692.99     51.81 o
   4   7  14      338.87      284.12     52.62 o
   6   7  14       12.09      -13.13     56.37 o
   7   7  14     1359.99     1476.43     60.36 o
   8   7  14      201.47      240.88     65.19 o
   9   7  14      178.02      154.53     66.57 o
 -11   8  14       20.58       35.59     44.31 o
 -10   8  14      459.68      461.97     43.21 o
  -9   8  14      347.70      323.12     41.12 o
  -8   8  14     1244.19     1287.63     41.66 o
  -7   8  14       17.52       -6.72     37.75 o
  -6   8  14       72.72       93.09     37.00 o
  -5   8  14       19.77       38.04     35.50 o
  -4   8  14      693.03      661.23     29.07 o
  -3   8  14     1205.56     1016.09     37.31 o
  -2   8  14      727.67      709.01     38.74 o
  -1   8  14      303.49      228.93     37.56 o
   0   8  14       27.74       26.52     63.53 o
   1   8  14     2183.41     2293.16    103.07 o
   2   8  14      161.63      179.82     36.60 o
   3   8  14     1809.87     1882.65     60.11 o
   4   8  14      151.03      127.15     61.59 o
   5   8  14      102.05       37.77     58.96 o
   7   8  14      205.57      260.64     64.84 o
   8   8  14        5.88      -37.38     71.17 o
 -10   9  14        3.17       24.57     45.97 o
  -9   9  14      720.38      798.76     44.84 o
  -8   9  14      570.10      545.25     39.66 o
  -7   9  14      517.89      541.00     46.68 o
  -6   9  14      257.10      244.71     39.13 o
  -5   9  14      178.06      194.85     30.81 o
  -4   9  14     2237.92     2304.27     33.78 o
  -3   9  14      185.95      234.56     42.69 o
  -2   9  14     2840.49     2788.48     46.60 o
  -1   9  14      141.76      119.01     39.76 o
   0   9  14     1353.04     1354.08     77.39 o
   1   9  14      218.79      244.14     37.19 o
   2   9  14      398.50      458.98     87.42 o
   3   9  14      438.82      374.61     58.61 o
   4   9  14     1740.36     1844.74     65.58 o
   5   9  14       17.28        5.40     65.19 o
   6   9  14     1396.20     1486.30     67.01 o
   7   9  14      153.51      145.79     62.35 o
  -9  10  14       17.85       72.30     43.78 o
  -8  10  14        0.03       -3.56     42.40 o
  -7  10  14       85.24       78.27     41.40 o
  -6  10  14       61.25       57.07     34.52 o
  -5  10  14       73.42       48.32     33.21 o
  -4  10  14     1788.86     2038.43     47.21 o
  -3  10  14      766.37      768.53     41.58 o
  -2  10  14       63.64       13.68     41.82 o
  -1  10  14      622.47      578.54    111.09 o
   0  10  14      363.00      422.40     70.10 o
   1  10  14      641.35      581.53     40.43 o
   2  10  14     1339.12     1437.21     42.18 o
   3  10  14      133.90       98.77     61.57 o
   4  10  14        9.45       13.71     67.47 o
   5  10  14       87.75       64.49     70.39 o
   6  10  14      490.17      413.39     68.13 o
  -8  11  14      838.75      929.60     53.42 o
  -7  11  14      161.68      202.17     42.94 o
  -6  11  14     1045.97     1062.19     34.68 o
  -5  11  14       10.80       39.02     33.46 o
  -4  11  14      104.00      103.35     42.97 o
  -3  11  14      513.19      470.06     42.76 o
  -2  11  14      270.70      196.60     44.01 o
  -1  11  14       77.00       41.08     43.08 o
   0  11  14      519.93      510.77     42.99 o
   1  11  14      150.65      158.82     42.28 o
   2  11  14       96.18       71.96     45.47 o
   3  11  14      166.77      203.94     43.83 o
   4  11  14      208.53      169.44     69.55 o
   5  11  14      267.20      254.99     67.67 o
  -6  12  14      129.70       81.08     36.17 o
  -5  12  14       35.02       61.13     46.13 o
  -4  12  14      122.29      127.86     43.95 o
  -3  12  14      142.27      145.46     46.43 o
  -2  12  14      696.79      672.49     42.45 o
  -1  12  14       71.33       83.61     46.56 o
   0  12  14        1.49       66.06     46.25 o
   1  12  14       78.33       68.30     46.23 o
   2  12  14       68.58      123.26     45.60 o
   3  12  14       10.12        4.03     47.88 o
  -3  13  14       66.94      101.54     45.05 o
  -2  13  14        3.69      134.62     66.91 o
  -1  13  14      111.58      158.63     47.05 o
   0  13  14       56.43       11.89     60.41 o
 -13   1  15        1.83       -0.68     47.86 o
 -12   1  15      133.22      128.64     44.03 o
 -11   1  15      252.79      221.23     40.14 o
 -10   1  15        3.36      -11.08     44.90 o
  -9   1  15       39.94       -5.74     35.52 o
  -8   1  15     1241.49     1112.53     36.14 o
  -7   1  15     1823.70     1680.86     36.12 o
  -6   1  15     2326.52     2214.49     70.65 o
  -5   1  15      451.76      399.28     27.70 o
  -4   1  15      104.65       68.62     26.92 o
  -3   1  15      954.03      962.79     24.93 o
  -2   1  15      978.71     1013.51     23.98 o
  -1   1  15       31.19        5.47     22.11 o
   0   1  15     1934.60     1945.97     24.15 o
   1   1  15     2701.16     2799.07     22.32 o
   2   1  15        0.21      -15.12     15.12 o
   3   1  15       32.04        2.54     14.70 o
   4   1  15       10.82       11.01     20.18 o
   5   1  15      635.11      680.20     19.80 o
   6   1  15      490.19      485.74     42.65 o
   7   1  15      784.03      851.28     26.92 o
   8   1  15      293.71      277.72     43.10 o
   9   1  15      223.39      220.78     46.33 o
 -13   2  15      212.27      179.44     45.58 o
 -12   2  15      270.10      293.81     48.33 o
 -11   2  15       19.90       25.69     43.01 o
 -10   2  15      640.31      639.75     79.69 o
  -9   2  15      664.51      644.41     36.26 o
  -8   2  15       59.57       -2.73     34.02 o
  -7   2  15      577.76      488.53     36.48 o
  -6   2  15     3272.42     3491.58     41.08 o
  -5   2  15       89.83       86.01     28.01 o
  -4   2  15     1522.20     1501.54     29.30 o
  -3   2  15      449.30      531.00     38.58 o
  -2   2  15      544.92      559.30     36.72 o
  -1   2  15     4107.69     3940.13     96.21 o
   0   2  15     1516.41     1438.19     44.93 o
   1   2  15      411.11      334.74     30.78 o
   2   2  15      103.84      115.38     14.22 o
   3   2  15      274.72      274.41     20.82 o
   4   2  15      393.74      403.28     22.04 o
   5   2  15     1767.18     1716.27     28.45 o
   6   2  15      557.05      456.60     26.14 o
   7   2  15     1424.39     1294.88     46.45 o
   8   2  15       59.90       33.63     48.24 o
   9   2  15      127.32      108.16     49.47 o
  10   2  15      282.96      312.97     52.07 o
 -13   3  15       19.57       52.75     46.28 o
 -12   3  15        1.88        6.69     42.81 o
 -11   3  15      752.74      794.03     38.56 o
 -10   3  15      577.92      539.08     58.01 o
  -9   3  15     2271.49     2043.38     43.22 o
  -8   3  15      453.55      491.40     32.94 o
  -7   3  15     1029.15     1144.31     34.97 o
  -6   3  15      293.46      297.39     29.63 o
  -5   3  15       40.82        8.85     29.03 o
  -4   3  15     1877.35     1897.88     32.26 o
  -3   3  15       34.59       13.59     25.63 o
  -2   3  15     7340.05     7082.04     60.64 o
  -1   3  15     1147.25     1308.55     24.09 o
   0   3  15      466.33      510.03     20.00 o
   1   3  15      752.43      844.28     17.03 o
   2   3  15     4250.73     4406.81     41.90 o
   3   3  15     1342.46     1242.73     28.41 o
   4   3  15     3503.21     3378.60     49.06 o
   5   3  15      465.44      364.31     46.42 o
   6   3  15      520.95      449.87     48.85 o
   7   3  15        3.90      -38.68     48.57 o
   8   3  15        9.23       28.11     52.93 o
   9   3  15      305.98      312.67     56.09 o
  10   3  15      148.80      170.41     55.35 o
 -12   4  15        7.13        1.37     59.73 o
 -11   4  15      396.30      446.34     71.41 o
 -10   4  15       11.20      -17.43     40.38 o
  -9   4  15       86.37       45.89     39.56 o
  -8   4  15        4.56      -16.04     35.54 o
  -7   4  15      741.28      715.19     33.98 o
  -6   4  15      403.51      336.71     32.62 o
  -5   4  15      998.66      923.93     30.39 o
  -4   4  15      718.67      741.90     27.89 o
  -3   4  15      141.69      137.39     27.37 o
  -2   4  15     1981.84     1885.56     28.88 o
  -1   4  15      369.97      315.83     22.13 o
   0   4  15     4460.86     4076.26     28.63 o
   1   4  15      215.27      151.43     16.37 o
   2   4  15      590.84      628.24     55.28 o
   3   4  15      283.25      221.66     19.54 o
   4   4  15     1386.86     1190.28     48.95 o
   5   4  15     1744.89     1717.48     53.76 o
   6   4  15     1343.07     1381.55     54.06 o
   7   4  15       10.50       -4.31     56.32 o
   8   4  15       85.16       -1.03     56.62 o
   9   4  15      495.36      525.38     56.67 o
  10   4  15        0.43      -24.27     55.17 o
 -12   5  15       33.18       67.37     43.59 o
 -11   5  15      305.02      298.40     41.02 o
 -10   5  15       45.43       36.42     40.81 o
  -9   5  15      135.50      108.35     39.33 o
  -8   5  15     1313.27     1265.53     38.63 o
  -7   5  15      990.54      974.78     36.08 o
  -6   5  15     1387.88     1512.99     36.04 o
  -5   5  15     1612.00     1605.42     63.70 o
  -4   5  15      542.68      485.30     30.04 o
  -3   5  15     1259.76     1199.02     29.44 o
  -2   5  15      962.16      953.58     33.79 o
  -1   5  15      759.91      854.09     22.07 o
   0   5  15        0.15       -6.02     19.86 o
   1   5  15     1520.00     1638.74     36.04 o
   2   5  15      448.84      366.23     31.87 o
   3   5  15     2749.82     2871.20     75.76 o
   4   5  15      102.56       33.13     53.83 o
   5   5  15     4174.06     3908.63     66.25 o
   7   5  15      266.53      247.59     54.23 o
   8   5  15      105.89       36.38     59.34 o
   9   5  15      205.64      255.93     56.03 o
 -12   6  15      103.91       81.41     37.17 o
 -11   6  15      199.17      146.04     38.59 o
 -10   6  15      580.16      602.18     32.86 o
  -9   6  15      722.91      774.62     44.51 o
  -8   6  15       25.68       11.07     32.45 o
  -7   6  15       16.75      -21.66     30.35 o
  -6   6  15     3401.51     3241.26     43.31 o
  -5   6  15      591.58      514.07     32.11 o
  -4   6  15     3815.30     3635.91     41.17 o
  -3   6  15      140.07      170.33     30.33 o
  -2   6  15     1507.18     1431.52     26.36 o
  -1   6  15      432.68      403.28     53.64 o
   0   6  15      755.80      702.56     34.84 o
   1   6  15        1.02      -18.59     38.62 o
   2   6  15      202.17      101.11     33.39 o
   3   6  15       61.10       94.08     33.39 o
   4   6  15      109.99       99.74     53.96 o
   6   6  15        0.01       -2.53     56.49 o
   7   6  15       55.84       21.05     58.73 o
   8   6  15       65.33       45.83     60.09 o
   9   6  15      613.46      780.16     63.45 o
 -11   7  15      119.96      146.81     37.35 o
 -10   7  15       51.63      102.42     36.86 o
  -9   7  15       12.54      -13.98     33.63 o
  -8   7  15      828.01      753.35     48.31 o
  -7   7  15     1252.09     1231.16     31.04 o
  -6   7  15        6.10        0.80     30.02 o
  -5   7  15       82.88       41.95     41.93 o
  -4   7  15      211.04      162.53     46.41 o
  -3   7  15       27.52       15.82     52.01 o
  -2   7  15       11.22       -5.93     55.34 o
  -1   7  15      355.58      275.37     36.36 o
   0   7  15      161.75      137.33     37.01 o
   1   7  15     2003.63     1742.06     39.55 o
   2   7  15       79.45      103.47     43.32 o
   3   7  15     1489.46     1654.71     58.65 o
   4   7  15        0.03       57.10     53.72 o
   5   7  15      720.05      659.40     58.89 o
   6   7  15        7.38      -10.96     59.20 o
   8   7  15       88.66       82.46     61.52 o
 -10   8  15      545.03      562.12     46.86 o
  -9   8  15       46.24       78.31     41.79 o
  -8   8  15       92.10       84.05     43.43 o
  -7   8  15      192.25      151.91     41.46 o
  -6   8  15       11.51      -17.17     56.11 o
  -5   8  15      183.85      135.49     35.59 o
  -4   8  15      525.09      569.55     38.95 o
  -3   8  15       20.10       60.96     56.43 o
  -2   8  15       71.57       85.59     37.86 o
  -1   8  15       57.28       21.72     39.66 o
   0   8  15     2825.02     2827.65     45.91 o
   1   8  15       54.70      135.47     56.65 o
   2   8  15      161.70      259.22     39.17 o
   3   8  15     1327.37     1433.61     40.44 o
   4   8  15       92.24       27.89     56.58 o
   5   8  15       29.44       24.51     57.52 o
   6   8  15      770.07      653.17     59.65 o
   7   8  15      330.19      384.23     67.46 o
  -9   9  15        0.51       -7.21     47.10 o
  -8   9  15      362.41      398.83     40.60 o
  -7   9  15       14.20       19.39     38.48 o
  -6   9  15      104.77       70.66     39.85 o
  -5   9  15      140.45      194.79     40.40 o
  -4   9  15     1199.20     1219.58     30.56 o
  -3   9  15      282.39      189.15     91.57 o
  -2   9  15      781.72      831.26     40.61 o
  -1   9  15      566.67      397.93     40.39 o
   0   9  15       51.66      -12.99     38.72 o
   1   9  15        0.31      -12.38     40.10 o
   2   9  15      511.65      456.92     38.65 o
   3   9  15      106.69       89.10     43.87 o
   4   9  15      348.14      331.39     61.27 o
   5   9  15        4.12      -20.15     67.40 o
   6   9  15       47.99      -11.41     67.93 o
   7   9  15      202.86      194.68     68.81 o
  -8  10  15      641.80      694.41     65.65 o
  -7  10  15      144.31      112.18     42.28 o
  -6  10  15     1431.45     1661.61     35.03 o
  -5  10  15      187.73      214.15     31.67 o
  -4  10  15      674.68      780.08     41.99 o
  -3  10  15        9.18      -11.68     45.07 o
  -2  10  15     2260.66     2353.30     63.37 o
  -1  10  15        2.03      -14.71     42.13 o
   0  10  15     2676.86     2797.10     63.33 o
   1  10  15      289.09      240.78     43.82 o
   2  10  15      900.74      952.43     41.77 o
   3  10  15       73.02      118.72     43.94 o
   4  10  15      154.30      104.75     68.04 o
   5  10  15        1.23      -36.59     65.65 o
   6  10  15      893.78      930.76     72.92 o
  -7  11  15      120.04      133.62     37.04 o
  -6  11  15        4.75       19.65     34.54 o
  -5  11  15      102.71       89.75     34.54 o
  -4  11  15      332.26      288.50     76.15 o
  -3  11  15       18.49      -48.81     65.10 o
  -2  11  15      399.40      386.39     41.94 o
  -1  11  15      150.12       55.63     43.91 o
   0  11  15       84.93       68.89     44.49 o
   1  11  15      232.92      223.54     43.93 o
   2  11  15      645.90      685.79     43.33 o
   3  11  15      247.79      252.84     46.05 o
   4  11  15      100.26       62.64     72.14 o
  -5  12  15       63.99       60.43     45.51 o
  -4  12  15      140.51      221.21     46.93 o
  -3  12  15      238.92      174.13     45.95 o
  -2  12  15       56.35       30.95     49.44 o
  -1  12  15      648.69      713.90     47.87 o
   0  12  15       18.63       60.49     66.95 o
   1  12  15      292.18      337.18     47.28 o
   2  12  15        0.56       13.17     44.86 o
   3  12  15        1.91       -3.97     49.04 o
 -13   0  16        8.09      -56.83     61.67 o
 -12   0  16     1019.99      961.92     59.57 o
 -11   0  16      896.06      953.22     55.24 o
 -10   0  16      494.80      493.88     53.92 o
  -9   0  16     1381.11     1477.06     54.99 o
  -8   0  16      154.76      173.76     46.74 o
  -7   0  16      815.48      734.75     48.24 o
  -6   0  16     4113.91     3978.03     59.12 o
  -5   0  16     3042.00     2948.67     52.37 o
  -4   0  16     4875.58     4670.92     56.26 o
  -3   0  16      123.33       81.51     36.32 o
  -2   0  16     1043.84      919.82     35.34 o
  -1   0  16      990.79      956.55     34.12 o
   0   0  16     1866.27     1790.24     35.10 o
   1   0  16      999.22     1012.07     30.36 o
   2   0  16     4912.90     5272.19     34.86 o
   3   0  16      702.99      649.57     67.44 o
   4   0  16       81.24       71.70     24.31 o
   5   0  16     1881.95     1803.75     43.90 o
   6   0  16     2867.59     2845.71     49.21 o
   7   0  16     1883.66     1906.46     44.70 o
   8   0  16      217.41      185.69     39.52 o
 -13   1  16       14.11      -36.67     48.49 o
 -12   1  16       30.29       65.02     43.62 o
 -11   1  16       57.98       71.42     39.80 o
 -10   1  16     2542.34     2603.84     66.77 o
  -9   1  16       53.35       57.99     37.10 o
  -8   1  16      209.33      165.54     33.37 o
  -7   1  16     1093.77     1186.20     35.92 o
  -6   1  16       35.73       -9.94     31.53 o
  -5   1  16      545.57      510.32     30.65 o
  -4   1  16     1087.31     1066.42     29.60 o
  -3   1  16        6.30      -23.76     25.53 o
  -2   1  16     2752.30     2725.99     30.73 o
  -1   1  16       78.51       59.86     22.79 o
   0   1  16      692.06      669.57     20.96 o
   1   1  16      325.74      342.35     29.38 o
   2   1  16      202.05      175.47     20.74 o
   3   1  16     1039.09     1013.07     16.06 o
   4   1  16       95.75      111.78     19.75 o
   5   1  16     3899.13     4011.65     41.45 o
   6   1  16      156.62      156.87     28.18 o
   7   1  16      375.97      430.28     27.19 o
   8   1  16      159.55      204.93     42.25 o
   9   1  16      134.53      130.82     44.16 o
 -13   2  16      144.34      137.30     47.75 o
 -12   2  16        2.05        6.74     42.41 o
 -11   2  16      155.67       97.77     41.41 o
 -10   2  16        0.03      -22.13     53.36 o
  -9   2  16     1959.97     2035.05     86.11 o
  -8   2  16       87.60       30.78     34.27 o
  -7   2  16       17.26        1.52     34.88 o
  -6   2  16      114.09      141.84     32.28 o
  -5   2  16      794.28      773.06     30.70 o
  -4   2  16     2167.67     2087.10     32.74 o
  -3   2  16     1747.41     1635.24     29.26 o
  -2   2  16     6777.98     6816.12     41.40 o
  -1   2  16      143.34      117.86     22.67 o
   0   2  16      500.84      551.13     21.15 o
   1   2  16      626.55      674.85     17.97 o
   2   2  16     2688.05     2678.58     19.10 o
   3   2  16     1835.39     1788.76     47.91 o
   4   2  16     1699.38     1648.95     23.09 o
   5   2  16        1.62       15.17     25.30 o
   6   2  16      875.99      931.26     48.07 o
   7   2  16      146.71      105.97     47.39 o
   8   2  16      617.68      588.24     48.45 o
   9   2  16       23.36       54.05     50.96 o
  10   2  16      154.19      129.50     47.16 o
 -12   3  16       60.40       44.84     57.11 o
 -11   3  16      412.58      478.90     49.20 o
 -10   3  16      822.54      798.74     69.09 o
  -9   3  16        6.86       -0.30     38.46 o
  -8   3  16      433.17      423.99     35.01 o
  -7   3  16     1402.22     1519.01     76.37 o
  -6   3  16      999.88      943.64     50.82 o
  -5   3  16      521.20      538.12     30.09 o
  -4   3  16     1559.03     1394.84     31.57 o
  -3   3  16        0.02      -13.13     26.65 o
  -2   3  16      731.53      790.24     25.65 o
  -1   3  16     1525.89     1574.92     51.58 o
   0   3  16     3883.36     4089.91     37.50 o
   1   3  16     1694.75     1821.01     20.38 o
   2   3  16     4086.05     4143.16     33.05 o
   3   3  16      618.32      637.19     23.54 o
   4   3  16       35.86       62.23     20.98 o
   5   3  16      273.14      256.61     46.18 o
   6   3  16       12.98       -5.21     47.71 o
   7   3  16       43.07       25.24     50.08 o
   8   3  16      182.83      143.26     55.10 o
   9   3  16      469.22      444.82     50.89 o
  10   3  16       33.02      -27.37     53.14 o
 -12   4  16      109.69       76.75     43.04 o
 -11   4  16       30.83       57.17     42.97 o
 -10   4  16       80.19      106.51     39.59 o
  -9   4  16      353.55      330.29     37.74 o
  -8   4  16     1112.98     1012.65     48.60 o
  -7   4  16        2.06       16.38     34.22 o
  -6   4  16     1194.88     1192.19     35.00 o
  -5   4  16     1486.10     1439.76     41.31 o
  -4   4  16      119.28      110.01     28.88 o
  -3   4  16     1256.05     1173.76     29.18 o
  -2   4  16     3932.61     3775.44     35.28 o
  -1   4  16      712.77      826.41     23.63 o
   0   4  16      912.28      847.62     20.44 o
   1   4  16      797.74      804.43     31.59 o
   2   4  16     1776.20     1797.94     48.67 o
   3   4  16      115.02       50.88     28.96 o
   4   4  16      589.11      574.94     37.33 o
   5   4  16     1590.31     1581.87     53.92 o
   6   4  16      213.06      125.86     54.15 o
   7   4  16     1675.48     1601.08     57.67 o
   8   4  16       19.79       17.07     56.33 o
   9   4  16      151.09      182.62     56.90 o
 -12   5  16       43.67       68.57     45.42 o
 -11   5  16       42.69       76.13     44.48 o
 -10   5  16        0.82        6.15     39.52 o
  -9   5  16      227.61      180.57     39.40 o
  -8   5  16       95.21      120.52     38.48 o
  -7   5  16      265.18      292.86     36.65 o
  -6   5  16      509.41      459.97     34.49 o
  -5   5  16       19.67       10.77     31.16 o
  -4   5  16     1158.29     1038.94     31.36 o
  -3   5  16        6.23      -18.17     27.92 o
  -2   5  16      593.80      513.52     56.12 o
  -1   5  16      314.90      353.98     36.75 o
   0   5  16      876.08      881.13     20.74 o
   1   5  16     1553.82     1517.88     36.27 o
   2   5  16      620.84      628.65     55.09 o
   3   5  16       10.73       25.51     35.97 o
   4   5  16      193.88      254.07     32.36 o
   5   5  16       39.01       13.78     50.16 o
   6   5  16      735.66      776.69     54.37 o
   7   5  16        9.04       33.56     55.90 o
   8   5  16        0.08      -23.16     60.47 o
   9   5  16      556.25      606.19     60.08 o
 -11   6  16       42.17       92.72     45.20 o
 -10   6  16       15.40       -3.22     41.63 o
  -9   6  16      577.59      528.36     40.48 o
  -8   6  16      225.44      216.83     39.42 o
  -7   6  16      538.05      524.53     35.81 o
  -6   6  16     1865.23     1889.26     40.26 o
  -5   6  16      292.32      225.50     32.12 o
  -4   6  16       19.82      -13.07     33.53 o
  -3   6  16       16.60       -2.38     30.21 o
  -2   6  16       14.86       -3.10     29.84 o
  -1   6  16       17.67      110.76     55.05 o
   0   6  16        6.74      -21.13     34.86 o
   1   6  16        0.74      -13.81     34.99 o
   2   6  16      160.58       88.99     38.70 o
   3   6  16      247.15      230.41     33.04 o
   4   6  16        0.15       -2.05     52.57 o
   5   6  16      188.33      138.18     60.32 o
   6   6  16       52.92       37.41     60.17 o
   7   6  16       40.50      -13.04     59.34 o
   8   6  16      113.33      143.25     67.94 o
   9   6  16        3.58      -32.13     62.70 o
 -11   7  16        3.98       16.32     38.78 o
 -10   7  16     1347.19     1410.86     52.95 o
  -9   7  16      416.68      404.25     33.82 o
  -8   7  16      737.46      758.15     32.44 o
  -7   7  16      777.58      819.65     50.83 o
  -6   7  16       15.57       21.52     51.00 o
  -5   7  16       54.20      101.24     36.23 o
  -4   7  16     2288.88     2384.55     38.03 o
  -3   7  16      304.82      307.11     35.31 o
  -2   7  16      717.20      727.53     47.81 o
  -1   7  16       13.40      -31.51     57.97 o
   0   7  16      302.18      250.04     35.05 o
   1   7  16       89.77       52.30     36.56 o
   2   7  16       88.28      127.42     38.67 o
   3   7  16      165.37      153.71     37.60 o
   4   7  16       62.81       46.03     57.66 o
   5   7  16      118.99      119.12     58.23 o
   6   7  16      151.51      166.05     58.60 o
   7   7  16      152.04      227.39     63.53 o
   8   7  16      199.29      257.36     63.84 o
 -10   8  16      101.77       83.13     50.18 o
  -9   8  16      232.85      259.73     69.92 o
  -8   8  16      609.35      570.81     42.18 o
  -7   8  16        5.58       -9.94     41.75 o
  -6   8  16      274.65      158.74     56.35 o
  -5   8  16     2235.71     2342.72     63.68 o
  -4   8  16      128.63      112.40     39.74 o
  -3   8  16     2946.58     2936.95     47.97 o
  -2   8  16       65.18       25.10     49.99 o
  -1   8  16     1685.09     1621.29     41.95 o
   0   8  16      239.70      257.11     53.48 o
   1   8  16      121.93       40.31     84.62 o
   2   8  16       18.98       56.51     50.41 o
   3   8  16      459.99      509.71     38.13 o
   4   8  16       36.89      101.99     59.67 o
   5   8  16      906.01      896.14     58.54 o
   6   8  16       16.44      -49.41     63.92 o
   7   8  16      437.43      569.29     69.74 o
  -9   9  16       63.01       89.98     44.98 o
  -8   9  16       27.55       34.94     47.85 o
  -7   9  16        5.66       -5.46     42.54 o
  -6   9  16      277.17      320.86     38.16 o
  -5   9  16        8.00       25.79     42.60 o
  -4   9  16      275.26      373.08     39.86 o
  -3   9  16      458.76      391.81     39.82 o
  -2   9  16      131.80       94.34     43.87 o
  -1   9  16       89.51       74.22     45.26 o
   0   9  16     3623.20     3669.91     51.57 o
   1   9  16       49.86       41.41     41.85 o
   2   9  16     2398.88     2490.95     54.48 o
   3   9  16       83.67      114.90     40.94 o
   4   9  16      354.06      391.47     62.29 o
   5   9  16      126.23       50.14     67.30 o
   6   9  16      848.74      812.10     70.94 o
  -8  10  16      359.31      365.77     44.88 o
  -7  10  16      488.84      516.68     68.54 o
  -6  10  16      118.67      119.74     35.06 o
  -5  10  16      193.72      230.46     32.76 o
  -4  10  16      546.69      580.58     85.68 o
  -3  10  16      332.32      293.77     46.54 o
  -2  10  16      884.79      907.46     72.45 o
  -1  10  16      287.88      222.62     42.57 o
   0  10  16       56.72       -9.53     53.63 o
   1  10  16      183.51      190.83     42.92 o
   2  10  16      260.87      358.42    111.61 o
   3  10  16      223.72      254.05     44.48 o
   4  10  16      491.44      530.58     56.16 o
   5  10  16      297.11      294.26     68.85 o
  -7  11  16      536.39      695.98     44.55 o
  -6  11  16      838.94      890.70     35.15 o
  -5  11  16      723.02      684.09     47.09 o
  -4  11  16     1073.60     1039.27     48.19 o
  -3  11  16      178.07      102.12     47.47 o
  -2  11  16      215.73      191.86     50.30 o
  -1  11  16      289.85      267.71     47.51 o
   0  11  16      258.93      319.44     61.44 o
   1  11  16      526.72      472.23     43.08 o
   2  11  16      390.77      446.90     45.48 o
   3  11  16      218.95      244.93     47.44 o
   4  11  16      233.64      303.30     57.05 o
  -4  12  16        5.72        9.65     50.70 o
  -3  12  16        1.01      -48.49     71.48 o
  -2  12  16      159.82       81.41     52.01 o
  -1  12  16      181.33      227.38     45.95 o
   0  12  16       18.51       49.19     58.27 o
   1  12  16      151.61      152.20     48.73 o
   2  12  16      134.40      154.32     49.01 o
 -12   1  17      162.00      171.36     44.43 o
 -11   1  17      433.88      402.19     43.95 o
 -10   1  17      615.69      643.72     43.46 o
  -9   1  17     1346.62     1510.98     40.61 o
  -8   1  17      210.69      195.74     58.43 o
  -7   1  17      271.17      234.59     36.13 o
  -6   1  17     1468.13     1379.18     34.54 o
  -5   1  17      602.74      631.92     30.29 o
  -4   1  17      583.61      655.44     27.93 o
  -3   1  17        1.92        4.49     28.15 o
  -2   1  17      266.35      247.08     24.90 o
  -1   1  17      267.39      238.49     23.62 o
   0   1  17        2.25       -1.47     21.70 o
   1   1  17       71.81       96.68     18.79 o
   2   1  17     1953.33     1918.77     25.56 o
   3   1  17       23.27      -15.69     22.42 o
   4   1  17      450.44      373.54     21.00 o
   5   1  17       91.67       99.51     28.84 o
   6   1  17        1.18      -12.28     28.24 o
   7   1  17      225.78      172.77     46.00 o
   8   1  17      148.55       86.70     46.11 o
 -12   2  17        4.67      -16.59     45.19 o
 -11   2  17      220.39      251.11     43.15 o
 -10   2  17      976.51      906.84     40.35 o
  -9   2  17      467.72      438.24     44.19 o
  -8   2  17     1891.14     1763.72     40.75 o
  -7   2  17     1614.41     1392.15     37.23 o
  -6   2  17      172.92      138.97     31.82 o
  -5   2  17     2542.32     2406.54     76.45 o
  -4   2  17      595.32      649.29     29.02 o
  -3   2  17     1143.71     1147.43     46.67 o
  -2   2  17      708.81      746.71     41.91 o
  -1   2  17      226.16      234.84     22.77 o
   0   2  17       44.69       38.17     22.13 o
   1   2  17     1894.38     1944.29     23.47 o
   2   2  17       77.47       93.54     39.72 o
   3   2  17     3139.09     3190.63     47.92 o
   4   2  17       11.98       23.83     22.09 o
   5   2  17      465.61      447.19     21.73 o
   6   2  17       59.15       89.90     49.99 o
   7   2  17       56.62       51.05     49.56 o
   8   2  17      525.21      551.86     47.87 o
   9   2  17      479.33      533.55     50.61 o
 -12   3  17        0.05       29.23     45.57 o
 -11   3  17      179.60      136.34     43.46 o
 -10   3  17       17.19      -15.06     40.48 o
  -9   3  17       92.97       28.56     38.34 o
  -8   3  17      630.06      580.40     35.12 o
  -7   3  17     1822.57     1847.12     39.03 o
  -6   3  17      671.38      605.22     45.40 o
  -5   3  17       91.96      116.88     30.00 o
  -4   3  17        2.29       -2.57     30.52 o
  -3   3  17      370.19      326.77     34.25 o
  -2   3  17     4554.17     4741.04     38.31 o
  -1   3  17       18.37        9.49     24.64 o
   0   3  17     3350.36     3225.11     26.77 o
   1   3  17       86.80       85.40     35.91 o
   2   3  17      534.67      496.89     22.13 o
   3   3  17      895.79      800.94     29.26 o
   4   3  17      893.67      929.04     21.15 o
   5   3  17      143.55      157.72     30.56 o
   6   3  17      479.47      524.97     47.34 o
   7   3  17      223.48      183.49     48.29 o
   8   3  17        1.13       28.24     55.17 o
   9   3  17        0.08       -7.31     52.88 o
 -12   4  17        0.85       21.20     47.21 o
 -11   4  17      589.14      582.53     98.76 o
 -10   4  17      391.78      356.67     38.43 o
  -9   4  17      302.06      313.42     38.75 o
  -8   4  17      172.30      207.84     37.56 o
  -7   4  17     1221.30     1120.67     43.30 o
  -6   4  17      222.96      225.95     37.34 o
  -5   4  17      264.79      258.08     47.82 o
  -4   4  17     3313.25     3158.46     38.94 o
  -3   4  17      617.97      600.54     27.25 o
  -2   4  17      138.64      178.25     27.08 o
  -1   4  17      262.75      205.30     23.84 o
   0   4  17     2002.37     2061.85     35.28 o
   1   4  17     1002.39      940.26     34.95 o
   2   4  17     3766.89     3950.37     52.35 o
   3   4  17       20.52       -9.15     33.85 o
   4   4  17     2080.74     2067.55     43.50 o
   5   4  17      691.20      678.14     55.99 o
   6   4  17        1.93        2.23     58.14 o
   7   4  17        0.02       50.31     59.57 o
   8   4  17      101.13      127.77     57.60 o
   9   4  17      148.30       77.94     52.42 o
 -11   5  17       42.97       18.58     43.58 o
 -10   5  17      611.70      649.63     42.35 o
  -9   5  17      382.50      469.12     40.55 o
  -8   5  17     1094.50     1103.94     43.73 o
  -7   5  17      170.63      160.50     36.96 o
  -6   5  17     2845.86     2869.44     43.47 o
  -5   5  17      887.93      828.23     49.97 o
  -4   5  17       47.04       19.27     31.24 o
  -3   5  17     1894.33     1761.22     33.63 o
  -2   5  17      251.66      237.37     28.70 o
  -1   5  17     2452.81     2333.01     49.65 o
   0   5  17      164.00      194.43     35.30 o
   1   5  17      827.45      901.71     36.00 o
   2   5  17       17.36       14.23     47.35 o
   3   5  17      176.24      213.95     33.34 o
   4   5  17      140.60      168.11     34.55 o
   5   5  17      733.40      734.55     53.41 o
   6   5  17       33.80       33.87     57.40 o
   7   5  17      178.51      177.66     59.93 o
   8   5  17        3.16       13.56     56.18 o
   9   5  17      103.91      141.28     58.72 o
 -11   6  17      212.38      176.99     46.86 o
 -10   6  17       54.80       55.20     41.68 o
  -9   6  17      420.40      490.46     40.63 o
  -8   6  17     1274.38     1279.19     44.32 o
  -7   6  17      981.92      928.36     37.06 o
  -6   6  17     1712.25     1680.38     66.54 o
  -5   6  17       83.59       43.58     35.37 o
  -4   6  17       19.62        1.83     31.88 o
  -3   6  17      153.97      135.49     30.40 o
  -2   6  17       19.10       29.11     27.54 o
  -1   6  17      206.14      243.11     35.40 o
   0   6  17      105.41      106.42     36.54 o
   1   6  17       74.41       12.33     37.01 o
   2   6  17      160.35      105.29     36.16 o
   3   6  17      121.83      203.61     36.13 o
   4   6  17     1350.82     1396.29     37.53 o
   5   6  17      221.24      174.74     58.35 o
   6   6  17      654.39      560.12     56.05 o
   7   6  17      293.79      278.17     58.04 o
   8   6  17        0.77       19.46     62.17 o
 -10   7  17      115.50       66.62     46.66 o
  -9   7  17       47.71       13.96     54.15 o
  -8   7  17       43.01       44.32     40.24 o
  -7   7  17      262.56      228.47     37.87 o
  -6   7  17       23.12      -24.12     35.12 o
  -5   7  17     1530.93     1377.00     56.21 o
  -4   7  17      325.18      316.19     38.44 o
  -3   7  17      357.97      344.83     51.87 o
  -2   7  17        2.53       -0.82     59.46 o
  -1   7  17     1349.44     1330.32     39.87 o
   0   7  17      212.58      135.04     39.57 o
   1   7  17      123.01      117.36     63.43 o
   2   7  17      109.51       85.47     51.85 o
   3   7  17       11.27       28.30     36.06 o
   4   7  17       56.80       75.99     38.57 o
   5   7  17       70.31       11.12     59.92 o
   6   7  17      172.86      126.32     62.41 o
   7   7  17      203.73      232.13     65.38 o
 -10   8  17       60.73       41.95     45.01 o
  -9   8  17        6.73       49.50     62.06 o
  -8   8  17      286.93      265.40     58.69 o
  -7   8  17      251.11      201.57     55.92 o
  -6   8  17      216.52      220.80     57.19 o
  -4   8  17      455.61      445.61     39.85 o
  -3   8  17       17.30       39.03     39.91 o
  -2   8  17     4190.78     4041.59     52.65 o
  -1   8  17      314.22      279.27     39.85 o
   0   8  17      323.25      391.17     39.51 o
   1   8  17        5.16      -39.30     41.63 o
   2   8  17     2385.78     2486.82     45.85 o
   3   8  17        6.15       62.51     40.32 o
   4   8  17      282.88      314.05     39.72 o
   5   8  17      484.63      437.00     63.86 o
   6   8  17       81.24      159.08     70.43 o
   7   8  17       12.08      -45.85     66.34 o
  -9   9  17      593.33      623.58     44.47 o
  -8   9  17       63.03        8.13     46.07 o
  -7   9  17     1008.64     1082.86     59.35 o
  -6   9  17      529.18      517.80     59.75 o
  -5   9  17      232.22      219.12     46.88 o
  -4   9  17        1.45       28.77     50.49 o
  -3   9  17      375.30      387.73     42.03 o
  -2   9  17       35.99       -2.60     41.65 o
  -1   9  17       35.52       -2.05     43.02 o
   0   9  17      750.28      838.35     41.91 o
   1   9  17      224.44      134.40     42.98 o
   2   9  17        0.02       19.45     43.49 o
   3   9  17       62.57       80.47     59.98 o
   4   9  17      650.10      672.13     86.99 o
   5   9  17       88.16       37.62     71.60 o
   6   9  17       50.62       58.32     73.03 o
  -8  10  17       60.16      120.20     43.50 o
  -7  10  17       39.14       33.54     56.72 o
  -6  10  17      404.33      356.06     44.72 o
  -5  10  17      311.07      335.78     57.90 o
  -4  10  17     2337.11     2437.38     48.41 o
  -3  10  17      603.99      603.39     44.98 o
  -2  10  17      614.36      607.26     44.72 o
  -1  10  17      556.39      534.47     54.82 o
   0  10  17       46.23       56.70     58.25 o
   1  10  17        1.49       40.36     48.22 o
   2  10  17     1623.86     1650.03     46.35 o
   3  10  17       94.55       48.40     45.00 o
   4  10  17      527.69      559.02     46.42 o
   5  10  17      406.89      502.06     72.94 o
  -6  11  17      406.10      455.85     46.14 o
  -5  11  17       29.16       47.07     47.57 o
  -4  11  17       29.61        9.42     71.95 o
  -3  11  17       53.46       66.61     48.54 o
  -2  11  17      628.34      667.45     66.59 o
  -1  11  17      597.03      582.11     49.21 o
   0  11  17       79.31      138.23     46.68 o
   1  11  17       58.76       37.85     83.36 o
   2  11  17       69.54      103.89     79.70 o
   3  11  17      160.11      163.44     48.89 o
  -3  12  17       57.98       42.06     75.61 o
  -2  12  17      170.25       54.26     62.54 o
  -1  12  17      287.52      237.49     56.09 o
   0  12  17      240.64      273.69     48.97 o
 -12   0  18      147.57      157.83     66.73 o
 -11   0  18      260.58      246.44     61.34 o
 -10   0  18      938.39      724.64     53.63 o
  -9   0  18     1230.55     1353.03     56.36 o
  -8   0  18     1021.44     1105.15     52.39 o
  -7   0  18      105.68      112.95     47.33 o
  -6   0  18       30.50       13.61     49.66 o
  -5   0  18      362.98      309.80     43.21 o
  -4   0  18     1735.02     1662.67     47.45 o
  -3   0  18      427.74      359.66     39.50 o
  -2   0  18       29.70       -5.13     38.59 o
  -1   0  18      242.69      242.97     35.31 o
   0   0  18        7.59      118.20     32.65 o
   1   0  18        1.38       15.39     26.41 o
   2   0  18       79.42       66.88     26.36 o
   3   0  18      536.30      549.16     24.42 o
   4   0  18     8164.10     8462.18     71.03 o
   5   0  18      164.67      142.47     39.22 o
   6   0  18      176.18      154.43     39.63 o
   7   0  18      234.58      239.81     39.70 o
 -12   1  18      384.09      373.32     47.68 o
 -11   1  18      364.98      379.47     41.04 o
 -10   1  18      464.45      357.43     42.52 o
  -9   1  18      192.40      227.47     40.12 o
  -8   1  18     1004.75     1084.99     36.88 o
  -6   1  18      586.62      558.60     33.42 o
  -5   1  18     3443.24     3474.56     63.28 o
  -4   1  18      400.82      339.46     28.93 o
  -3   1  18     3069.41     3171.16     35.49 o
  -2   1  18      415.98      391.27     26.00 o
  -1   1  18     3807.01     3688.95     34.34 o
   0   1  18     1195.05     1225.85     24.69 o
   1   1  18      543.66      635.68     19.60 o
   2   1  18       99.34      117.17     17.31 o
   3   1  18       36.21       -1.48     23.35 o
   4   1  18       72.56      102.90     29.06 o
   5   1  18     1492.95     1484.96     29.99 o
   6   1  18      206.01      171.25     28.29 o
   7   1  18      124.89      136.90     45.78 o
   8   1  18      376.19      346.81     45.10 o
 -12   2  18       99.25      160.57     42.41 o
 -11   2  18        0.81       13.27     59.82 o
 -10   2  18      116.61      109.91     39.08 o
  -9   2  18      805.02      824.03     39.40 o
  -8   2  18      187.54      190.59     37.12 o
  -7   2  18        0.30      -29.75     36.87 o
  -6   2  18     3607.35     3530.76     45.10 o
  -5   2  18        3.12       -8.46     31.70 o
  -4   2  18       39.33        6.86     31.25 o
  -3   2  18      384.09      379.05     31.94 o
  -2   2  18      588.97      574.76     25.98 o
  -1   2  18     1565.00     1720.70     28.73 o
   0   2  18      954.90      970.20     44.77 o
   1   2  18       66.26      128.61     22.36 o
   2   2  18        0.63       18.41     36.01 o
   3   2  18       26.82      -12.21     23.16 o
   4   2  18       13.65       42.48     22.19 o
   5   2  18      129.61      111.30     26.38 o
   6   2  18      256.96      236.16     50.80 o
   7   2  18       31.59       11.69     49.22 o
   8   2  18        1.36       22.84     51.01 o
   9   2  18      170.50      202.73     47.52 o
 -12   3  18       59.22       67.53     42.18 o
 -11   3  18      204.25      220.69     44.09 o
 -10   3  18       56.98       98.36     41.35 o
  -9   3  18      914.93      796.46     39.79 o
  -8   3  18      448.64      482.08     40.20 o
  -7   3  18        7.65       -9.04     35.86 o
  -6   3  18      708.24      583.58     33.83 o
  -5   3  18      510.66      404.14     31.04 o
  -4   3  18     2611.93     2564.27     46.42 o
  -3   3  18        1.84      -10.16     29.77 o
  -2   3  18     2331.14     2363.68     32.74 o
  -1   3  18       81.33       70.04     25.38 o
   0   3  18       24.34       77.41     27.07 o
   1   3  18      399.71      403.96     41.71 o
   2   3  18      155.69      153.11     23.75 o
   3   3  18       86.56       54.58     26.36 o
   4   3  18     1498.74     1430.32     33.29 o
   5   3  18      464.18      433.15     32.84 o
   6   3  18      329.93      289.69     53.55 o
   7   3  18      261.12      292.33     56.16 o
   8   3  18      430.58      449.03     51.38 o
   9   3  18      249.38      178.45     53.04 o
 -12   4  18      772.53      845.24     46.42 o
 -11   4  18      403.73      395.83     54.70 o
 -10   4  18      622.86      577.56     43.92 o
  -9   4  18        3.60      -34.48     39.24 o
  -8   4  18      710.31      674.35     37.15 o
  -7   4  18     1088.59     1116.85     37.52 o
  -6   4  18     1447.45     1605.81     42.61 o
  -5   4  18      130.04       44.22     31.44 o
  -4   4  18      188.78      148.58     31.93 o
  -3   4  18       25.03       20.24     28.90 o
  -2   4  18      736.15      620.46     26.86 o
  -1   4  18     1450.50     1426.77     27.53 o
   0   4  18     2880.95     2767.20     40.80 o
   1   4  18      418.41      437.50     64.85 o
   2   4  18      761.65      788.56     22.85 o
   3   4  18     1077.66     1026.19     64.39 o
   4   4  18      309.86      352.88     31.30 o
   5   4  18        1.60       43.57     35.38 o
   6   4  18      521.02      592.68     50.60 o
   7   4  18     1140.49     1190.42     55.19 o
   8   4  18      338.75      424.55     55.05 o
 -11   5  18      380.13      388.00     44.88 o
 -10   5  18      141.19      136.01     44.97 o
  -9   5  18       36.52        4.17     42.09 o
  -8   5  18      476.25      354.99     37.25 o
  -7   5  18      104.72      131.78     40.76 o
  -6   5  18      976.41     1013.96     52.99 o
  -5   5  18      129.80      111.86     35.17 o
  -4   5  18       95.39       68.75     32.19 o
  -3   5  18       29.79       10.84     30.13 o
  -2   5  18        5.24       -1.73     27.51 o
  -1   5  18      608.60      640.90     30.36 o
   0   5  18      145.08       80.02     45.65 o
   1   5  18     1088.76     1075.60     65.37 o
   2   5  18     1331.08     1062.05     98.69 o
   3   5  18      146.67      122.16     58.99 o
   4   5  18      584.35      647.30     35.95 o
   5   5  18      121.88      161.74     42.01 o
   6   5  18      292.99      256.23     60.31 o
   7   5  18      544.83      520.27     60.95 o
   8   5  18       48.68       44.67     59.58 o
 -11   6  18        0.38      -53.60     65.41 o
 -10   6  18      236.36      236.04     42.37 o
  -9   6  18      650.41      676.44     44.81 o
  -8   6  18      236.14      186.32     41.05 o
  -7   6  18       55.85       32.03     37.80 o
  -6   6  18        0.16      -29.84     35.38 o
  -5   6  18        2.21      -34.65     46.94 o
  -4   6  18      123.84      139.11     35.97 o
  -3   6  18     1021.01     1043.13     31.92 o
  -2   6  18        8.17       24.19     26.16 o
  -1   6  18       99.08       94.65     36.80 o
   0   6  18      589.31      685.37     37.96 o
   1   6  18      657.80      659.38     36.81 o
   2   6  18       16.27       16.89     41.58 o
   3   6  18        2.55       28.10     35.12 o
   4   6  18        5.29        9.52     36.10 o
   5   6  18      119.06      200.21     38.32 o
   7   6  18       65.51       70.98     62.01 o
   8   6  18       30.87       72.01     61.00 o
 -10   7  18       47.45       90.19     45.91 o
  -9   7  18        2.09        7.26     44.06 o
  -8   7  18      347.88      374.48     41.51 o
  -7   7  18      763.58      705.83     45.07 o
  -6   7  18      708.41      597.70     41.54 o
  -5   7  18      185.19      185.23     34.10 o
  -4   7  18      661.85      594.84     43.27 o
  -3   7  18       25.29       38.62     28.42 o
  -2   7  18      585.90      669.47     39.28 o
  -1   7  18      165.59      132.47     40.58 o
   0   7  18       59.59       30.86     39.21 o
   1   7  18        0.01      -29.84     40.49 o
   2   7  18      257.72      351.66     68.62 o
   3   7  18        8.31       30.69     40.84 o
   4   7  18       91.50      124.71     38.48 o
   5   7  18      339.89      413.22     82.09 o
   6   7  18      383.04      481.51     68.46 o
   7   7  18      198.34      268.73     67.40 o
  -9   8  18      576.87      535.53     59.64 o
  -8   8  18      475.16      489.73     64.08 o
  -7   8  18      458.93      491.94     59.88 o
  -6   8  18      126.74       66.92     57.28 o
  -5   8  18      350.80      345.93     57.72 o
  -4   8  18      816.98      822.00     99.72 o
  -3   8  18      171.88      173.98     44.44 o
  -2   8  18       73.56       28.10     40.54 o
  -1   8  18      393.98      382.88     40.59 o
   0   8  18      248.94      179.78     41.59 o
   1   8  18      965.52      937.42     68.37 o
   2   8  18       73.74      147.07     39.51 o
   3   8  18      573.72      548.71     49.15 o
   4   8  18      192.55      225.19     73.83 o
   5   8  18       11.08       78.92     44.54 o
   6   8  18       57.80       35.84     71.56 o
  -8   9  18       84.09       37.44     65.31 o
  -7   9  18      272.69      179.46     60.78 o
  -6   9  18        4.05      -42.29     60.57 o
  -5   9  18        9.80       17.68     46.49 o
  -4   9  18     2705.84     2807.03     50.25 o
  -3   9  18       64.02       85.44     88.91 o
  -2   9  18     3096.67     3202.89     84.54 o
  -1   9  18      163.24      132.85     42.32 o
   0   9  18      129.39      165.63     42.83 o
   1   9  18      259.59      293.28     42.10 o
   2   9  18     1512.94     1643.78     44.29 o
   3   9  18        0.03       35.06     42.56 o
   4   9  18     1250.99     1431.94     45.65 o
   5   9  18      286.30      239.44     45.23 o
  -7  10  18       36.38        1.78     59.39 o
  -6  10  18      476.47      602.89     48.10 o
  -5  10  18       34.72       59.97     65.31 o
  -4  10  18      684.29      749.69     43.59 o
  -3  10  18      148.42      106.13     45.23 o
  -2  10  18      291.36      294.40     45.45 o
  -1  10  18      263.88      172.12     48.82 o
   0  10  18      552.80      514.36     47.74 o
   1  10  18       55.27       37.81     45.68 o
   2  10  18      310.34      299.66     46.14 o
   3  10  18       97.23      213.92     47.67 o
   4  10  18      147.69      186.64     47.49 o
  -5  11  18      443.39      492.03     47.72 o
  -4  11  18       17.43       14.31     48.36 o
  -3  11  18      754.75      742.06     48.96 o
  -2  11  18      512.99      479.89     63.69 o
  -1  11  18       15.98      101.42     64.98 o
   0  11  18       83.92      110.94     65.70 o
   1  11  18      113.33      137.97     45.15 o
   2  11  18        1.14       58.94     73.08 o
 -12   1  19        0.26       24.03     47.83 o
 -11   1  19        0.94       67.16     46.52 o
 -10   1  19      185.44      128.59     43.18 o
  -9   1  19      334.01      325.95     41.54 o
  -8   1  19      229.89      178.28     37.10 o
  -7   1  19       26.54      -14.42     37.91 o
  -6   1  19       18.98        1.29     34.15 o
  -5   1  19        0.00      -31.51     31.51 o
  -4   1  19      351.67      363.14     29.61 o
  -3   1  19       19.66       32.62     27.91 o
  -2   1  19       76.77       41.06     29.26 o
  -1   1  19       98.21      111.43     25.38 o
   0   1  19      200.85      165.91     25.02 o
   1   1  19       54.43       36.01     21.47 o
   2   1  19      184.15      157.86     23.34 o
   3   1  19      284.32      237.14     22.76 o
   4   1  19        2.79        6.24     28.85 o
   5   1  19       42.36       64.23     29.58 o
   6   1  19       68.67       54.27     48.19 o
   7   1  19      115.67      146.09     47.53 o
 -12   2  19      593.14      699.25    112.55 o
 -11   2  19      281.37      290.20     45.42 o
 -10   2  19      173.87      189.39     42.09 o
  -9   2  19     1728.79     2001.11     44.20 o
  -8   2  19      688.48      570.68     52.52 o
  -7   2  19       16.97       11.68     37.26 o
  -6   2  19      859.56      871.21     34.06 o
  -5   2  19      494.40      472.47     31.70 o
  -4   2  19      368.37      396.00     52.18 o
  -3   2  19      194.89      194.07     28.02 o
  -2   2  19      990.10      918.30     48.64 o
  -1   2  19     2112.93     2151.72     41.60 o
   0   2  19     1260.18     1174.46     25.86 o
   1   2  19     4524.11     4616.81     42.98 o
   2   2  19        7.13       38.31     24.47 o
   3   2  19     1534.40     1370.19     34.02 o
   4   2  19        6.65       30.22     23.25 o
   5   2  19      264.20      280.85     47.71 o
   6   2  19      187.84      160.32     49.73 o
   7   2  19      693.73      649.98     49.43 o
   8   2  19       90.07       98.54     50.41 o
 -12   3  19       44.64       53.79     49.38 o
 -11   3  19      246.93      269.37     47.58 o
 -10   3  19      593.27      571.53     41.32 o
  -9   3  19      129.25      139.13     41.23 o
  -8   3  19      226.06      226.85     39.06 o
  -7   3  19      287.35      301.12     65.08 o
  -6   3  19     4310.77     4246.21    100.17 o
  -5   3  19       94.94       87.20     32.45 o
  -4   3  19     3828.33     3884.55     43.05 o
  -3   3  19      551.20      575.20     29.45 o
  -2   3  19      266.22      292.23     27.76 o
  -1   3  19      400.09      322.34     26.85 o
   0   3  19     3584.61     3527.90     36.84 o
   1   3  19       39.07       67.94     49.38 o
   2   3  19     2896.54     2903.16     29.85 o
   3   3  19        5.48       -8.59     28.08 o
   4   3  19        6.12       37.84     32.44 o
   5   3  19       80.10       83.67     31.84 o
   6   3  19     1678.17     1740.12     56.56 o
   7   3  19      311.75      389.10     60.00 o
   8   3  19      765.64      719.92     51.18 o
 -11   4  19      180.21      192.23     42.92 o
 -10   4  19      238.00      150.76     42.44 o
  -9   4  19        1.85      -41.70     42.46 o
  -8   4  19       75.28      126.33     39.12 o
  -7   4  19      355.13      337.44     37.93 o
  -6   4  19        9.82      -27.50     34.56 o
  -5   4  19       36.05       10.72     34.62 o
  -4   4  19     1285.66     1216.95     46.87 o
  -3   4  19      371.83      421.72     29.30 o
  -2   4  19     3827.89     3881.64     38.24 o
  -1   4  19      786.78      752.39     25.75 o
   0   4  19     2081.65     2012.77     39.61 o
   1   4  19       18.94       18.05     52.83 o
   2   4  19      931.03     1027.16     24.17 o
   3   4  19       10.82      -35.51     35.51 o
   4   4  19     2648.46     2809.77     40.91 o
   5   4  19       56.95       78.76     32.48 o
   6   4  19      161.23      200.52     57.38 o
   7   4  19      113.91      134.51     56.15 o
   8   4  19        0.00       28.99     53.33 o
 -11   5  19      356.01      444.10     60.81 o
 -10   5  19     1048.35     1084.42     45.86 o
  -9   5  19      145.21      207.30     41.75 o
  -8   5  19      943.66      992.81     45.90 o
  -7   5  19     1039.76     1040.11     65.88 o
  -6   5  19       52.22       52.47     42.18 o
  -5   5  19      718.35      695.34     71.12 o
  -4   5  19        8.95       -6.98     33.06 o
  -3   5  19      575.14      546.68     30.70 o
  -2   5  19       87.32       85.95     29.13 o
  -1   5  19       15.62       60.71     38.91 o
   0   5  19       18.80       16.30     55.12 o
   1   5  19     2071.17     2089.28     41.79 o
   2   5  19      311.85      250.12     37.89 o
   3   5  19     1062.44     1073.73     35.93 o
   4   5  19      193.81      198.00     37.30 o
   5   5  19      450.18      514.55     36.55 o
   6   5  19      105.85      143.23     38.15 o
   7   5  19      141.65      203.69     61.91 o
   8   5  19      467.16      649.88     59.36 o
 -10   6  19      204.30      184.77     44.85 o
  -9   6  19      240.42      283.77     40.92 o
  -8   6  19       40.30        9.77     42.46 o
  -7   6  19      718.63      733.82     38.38 o
  -6   6  19     1724.93     1736.40     40.71 o
  -5   6  19      233.11      218.99     35.05 o
  -4   6  19      338.27      272.61     33.88 o
  -3   6  19       14.42        0.58     30.99 o
  -2   6  19       11.71       38.05     40.74 o
  -1   6  19      207.79      182.12     37.25 o
   0   6  19      313.34      236.97     38.52 o
   1   6  19      100.18       75.09     35.23 o
   2   6  19       15.32        6.16     49.30 o
   3   6  19       40.38       57.07     52.45 o
   4   6  19       35.34       38.09     37.49 o
   5   6  19       35.99       50.64     40.04 o
   6   6  19      469.24      506.51     39.68 o
   7   6  19      135.22      208.14     67.73 o
 -10   7  19       45.56       10.30     46.09 o
  -9   7  19        3.35       -6.76     43.48 o
  -8   7  19      272.38      236.04     42.99 o
  -7   7  19      344.11      300.50     40.52 o
  -6   7  19       18.60       -0.29     39.78 o
  -5   7  19      187.77      174.23     37.09 o
  -4   7  19        6.01      -11.43     36.24 o
  -3   7  19      213.65      242.03     28.65 o
  -2   7  19       91.92      113.51     38.39 o
  -1   7  19      297.16      230.66     42.64 o
   0   7  19      514.89      377.63     40.85 o
   1   7  19      444.89      487.33     60.35 o
   2   7  19       18.68      -21.29     40.48 o
   3   7  19       43.19       45.21     41.30 o
   4   7  19        1.57       -6.53     38.20 o
   5   7  19      102.90      130.24     67.36 o
   6   7  19       23.89       44.09     61.18 o
  -9   8  19       29.08       60.30     62.39 o
  -8   8  19       65.60       70.96     61.68 o
  -7   8  19       35.80      -52.12     62.88 o
  -6   8  19      154.82      167.10     57.24 o
  -5   8  19        5.40        9.78     55.83 o
  -4   8  19       88.10      129.82     41.96 o
  -3   8  19       43.93       33.71     43.94 o
  -2   8  19      969.48     1063.85     41.81 o
  -1   8  19        5.25      -41.35     41.35 o
   0   8  19      558.75      538.46    105.74 o
   1   8  19        0.41      -44.99     61.81 o
   2   8  19      373.86      376.43     41.77 o
   3   8  19      300.76      363.51    100.99 o
   4   8  19      148.84      146.93     44.53 o
   5   8  19       42.69       79.63     47.39 o
   6   8  19       26.25       69.37     64.64 o
  -8   9  19       59.69       26.21     61.43 o
  -7   9  19      160.91      168.88     64.86 o
  -6   9  19       57.48       22.18     64.29 o
  -5   9  19       96.01       98.33     48.49 o
  -4   9  19      913.47      853.52     61.23 o
  -3   9  19      223.49      295.86     47.14 o
  -2   9  19      515.94      502.49     44.70 o
  -1   9  19       65.80       91.17     44.24 o
   0   9  19       68.01       36.10     44.97 o
   1   9  19       16.16      -21.04     44.04 o
   2   9  19      139.65       99.16     45.74 o
   3   9  19      711.36      801.60     45.81 o
   4   9  19        8.20       94.89     44.83 o
   5   9  19      277.66      341.99     53.51 o
  -6  10  19      739.33      906.20    112.61 o
  -5  10  19       80.42      100.36     48.71 o
  -4  10  19       46.16       97.34     48.35 o
  -3  10  19       15.67      -22.92     49.40 o
  -2  10  19     1437.38     1497.12     49.98 o
  -1  10  19      481.20      400.71     47.09 o
   0  10  19      475.23      536.84     48.93 o
   1  10  19      211.20      223.49     46.77 o
   2  10  19      107.20       98.49     58.49 o
   3  10  19        9.77        6.54     52.09 o
  -4  11  19      303.15      336.95     49.97 o
  -3  11  19      309.09      287.01     48.42 o
  -2  11  19      141.55      192.31     50.79 o
  -1  11  19      249.96      145.37     47.93 o
   0  11  19      546.87      596.92     62.85 o
   1  11  19      261.73      368.48     51.27 o
 -12   0  20       81.55       68.41     70.95 o
 -11   0  20      707.60      868.45     66.00 o
 -10   0  20        5.07        4.30     61.53 o
  -9   0  20      445.95      502.77     58.46 o
  -8   0  20      566.71      546.70     53.36 o
  -7   0  20      193.16      184.10     54.41 o
  -6   0  20      233.37      260.64     51.52 o
  -5   0  20      800.18      788.07     48.30 o
  -4   0  20       55.94       65.18     42.84 o
  -3   0  20       14.13       -6.16     42.88 o
  -2   0  20     2316.33     2235.13     48.02 o
  -1   0  20     3837.09     3944.45     52.51 o
   0   0  20     6399.14     6461.07     59.18 o
   1   0  20       45.13       74.52     39.82 o
   2   0  20     2658.27     2458.05     52.93 o
   3   0  20       81.50       26.16     43.98 o
   4   0  20       46.29        7.74     42.34 o
   5   0  20      206.85      172.65     40.20 o
   6   0  20     1125.17      993.37     42.59 o
 -12   1  20       83.03       96.78     47.17 o
 -11   1  20      207.75      208.85     45.14 o
 -10   1  20       71.39       90.39     41.37 o
  -9   1  20     1246.32     1116.14     39.63 o
  -8   1  20      169.16      200.00     40.46 o
  -7   1  20     1247.07     1284.29     38.88 o
  -6   1  20      270.50      226.86     33.55 o
  -5   1  20       51.54        2.93     31.66 o
  -4   1  20      618.95      608.03     30.58 o
  -3   1  20      921.10      798.63     29.18 o
  -2   1  20      517.21      460.38     27.47 o
  -1   1  20      731.78      706.67     26.90 o
   0   1  20      284.25      320.27     26.07 o
   1   1  20       56.92       87.46     21.82 o
   2   1  20      195.94      217.24     23.65 o
   3   1  20        0.46      -30.79     33.48 o
   4   1  20        1.67       -2.15     29.98 o
   5   1  20       88.39       55.37     29.01 o
   6   1  20        0.68        5.49     46.92 o
   7   1  20      951.61      801.72     44.26 o
 -11   2  20       13.93       50.17     45.57 o
 -10   2  20      880.13      935.43     42.80 o
  -9   2  20      452.20      469.11     40.46 o
  -8   2  20      336.21      288.81     39.17 o
  -7   2  20      135.31       76.78     36.85 o
  -6   2  20      282.54      261.14     34.53 o
  -5   2  20      231.61      213.23     32.54 o
  -4   2  20     3896.62     3799.49     95.19 o
  -3   2  20        1.12      -26.11     31.46 o
  -2   2  20     3170.82     3104.70     36.71 o
  -1   2  20      392.20      403.80     36.35 o
   0   2  20      197.00      156.85     33.68 o
   1   2  20      175.96      191.92     31.12 o
   2   2  20     1044.39     1007.83     40.12 o
   3   2  20      215.86      180.55     24.36 o
   4   2  20      474.56      430.49     28.18 o
   5   2  20      139.97      150.98     49.82 o
   6   2  20       15.91       39.93     51.71 o
   7   2  20       13.68       43.37     54.35 o
   8   2  20      490.05      406.58     48.52 o
 -11   3  20      144.74      180.06     59.02 o
 -10   3  20      165.47      167.87     43.56 o
  -9   3  20        2.95       11.26     45.11 o
  -8   3  20      340.28      337.49     41.04 o
  -7   3  20        6.08      -24.30     50.99 o
  -6   3  20     1853.19     1873.69     40.01 o
  -5   3  20        8.46      -34.19     34.43 o
  -4   3  20       67.41       52.59     34.48 o
  -3   3  20      768.85      687.04     30.07 o
  -2   3  20     1747.26     1655.58     32.29 o
  -1   3  20        9.92       19.39     27.92 o
   0   3  20     1395.86     1522.68     53.63 o
   1   3  20      977.25     1002.92     49.53 o
   2   3  20      745.15      781.26     24.96 o
   3   3  20      168.54       92.32     33.32 o
   4   3  20      872.71      865.98     40.40 o
   5   3  20      153.74      138.67     55.96 o
   6   3  20     1009.38      914.23     57.26 o
   7   3  20      466.36      540.66     53.99 o
   8   3  20      278.41      326.94     53.57 o
 -11   4  20      181.96      170.63     47.74 o
 -10   4  20      401.58      431.72     52.22 o
  -9   4  20      330.87      331.58     43.46 o
  -8   4  20      907.59      971.83     40.10 o
  -7   4  20       21.37      -12.43     36.68 o
  -6   4  20      177.36      174.85     35.21 o
  -5   4  20     1039.91     1011.04     34.04 o
  -4   4  20      410.11      382.90     32.40 o
  -3   4  20     1169.07     1002.85     38.61 o
  -2   4  20     3050.61     3039.28     54.15 o
  -1   4  20      418.17      480.61     61.90 o
   0   4  20       91.93      137.12     33.42 o
   1   4  20      182.58      144.35     34.60 o
   2   4  20     1982.76     2226.13     69.00 o
   3   4  20      443.76      421.10     66.85 o
   4   4  20      269.95      335.85     35.95 o
   5   4  20      398.26      429.35     41.28 o
   6   4  20      182.02      258.30     59.57 o
   7   4  20       22.45       86.59     57.05 o
 -10   5  20       12.17       -5.78     46.86 o
  -9   5  20      194.47      221.22     43.96 o
  -8   5  20       35.92       44.66     41.21 o
  -7   5  20      638.24      636.26     40.15 o
  -6   5  20      388.41      350.44     38.23 o
  -5   5  20       57.11       36.15     36.01 o
  -4   5  20       29.99      -11.75     35.06 o
  -3   5  20      110.24      137.78     32.51 o
  -2   5  20     1026.54     1055.71     31.15 o
  -1   5  20      975.57      972.15    103.96 o
   0   5  20      784.46      763.80     37.75 o
   1   5  20      115.44      107.58     37.19 o
   2   5  20       65.51        9.78     37.29 o
   3   5  20      391.74      429.10     35.53 o
   4   5  20      393.23      415.63     37.00 o
   5   5  20        4.19        9.75     37.72 o
   6   5  20        0.92      -36.80     59.46 o
   7   5  20        2.69      -36.78     61.61 o
 -10   6  20      229.26      232.19     47.83 o
  -9   6  20       20.36       -0.01     44.97 o
  -8   6  20        1.07      -13.04     42.79 o
  -7   6  20        8.19       11.67     40.97 o
  -6   6  20      128.86      146.50     36.23 o
  -5   6  20      486.23      424.43     35.39 o
  -4   6  20      161.37      174.15     35.40 o
  -3   6  20      384.72      410.72     31.18 o
  -2   6  20       18.02        7.21     68.71 o
  -1   6  20        6.20       16.94     38.88 o
   0   6  20       46.01      101.33     61.85 o
   1   6  20      136.46       70.87     39.67 o
   2   6  20        0.88      -28.89     47.79 o
   3   6  20      763.78      850.17     46.16 o
   4   6  20       52.54       68.94     39.94 o
   5   6  20      123.54      152.66     85.53 o
   6   6  20      126.28      164.20     40.18 o
  -9   7  20      674.84      714.16     45.90 o
  -8   7  20       47.92       70.83     42.30 o
  -7   7  20      287.29      321.15     42.27 o
  -6   7  20      138.64       97.21     39.89 o
  -5   7  20      341.98      346.94     38.52 o
  -4   7  20       32.75        1.61     35.85 o
  -3   7  20      503.88      486.65     46.26 o
  -2   7  20      303.68      274.57     41.52 o
  -1   7  20       27.77       10.22     40.65 o
   0   7  20        0.96      -52.86     61.27 o
   2   7  20      780.44      850.95    121.40 o
   3   7  20       36.30       81.85     42.36 o
   4   7  20      174.87      205.40     40.36 o
   5   7  20      112.34      165.85     58.52 o
   6   7  20      134.47      156.06     43.30 o
  -8   8  20      664.66      595.28     45.76 o
  -7   8  20      102.07       70.34     44.40 o
  -6   8  20      180.52      143.96     60.45 o
  -5   8  20      295.05      239.47     56.54 o
  -4   8  20       80.13      111.95     44.45 o
  -3   8  20      291.72      358.66     44.31 o
  -2   8  20      141.81      146.72     44.03 o
  -1   8  20      123.25       79.88     64.45 o
   1   8  20       34.21      -32.81     43.53 o
   2   8  20        0.52       37.44     50.38 o
   3   8  20      497.27      620.76     45.98 o
   4   8  20       54.24      125.20     44.88 o
   5   8  20      806.35      845.28     81.73 o
  -7   9  20       35.36        5.80     64.76 o
  -6   9  20      980.92      936.56     60.72 o
  -5   9  20        1.58      -14.93     47.22 o
  -4   9  20      135.03      111.47     46.97 o
  -3   9  20       42.72       14.30     44.81 o
  -2   9  20     1170.66     1345.28     46.17 o
  -1   9  20        5.34      -31.05     47.01 o
   0   9  20     1732.01     1768.55     48.58 o
   1   9  20        3.26       49.34     64.08 o
   2   9  20        9.85       29.81     47.37 o
   3   9  20      161.76      192.52     44.71 o
   4   9  20       84.91      185.34     45.03 o
  -6  10  20      134.44      196.99     51.83 o
  -5  10  20       99.04      139.01     55.12 o
  -4  10  20     1108.64     1187.74     48.01 o
  -3  10  20      256.27      267.34     48.98 o
  -2  10  20      174.20      221.51    104.62 o
  -1  10  20        4.87      -48.64     48.64 o
   0  10  20        3.47       -5.55     64.52 o
   1  10  20      367.65      330.55     44.16 o
   2  10  20      572.24      560.10     48.18 o
  -2  11  20        1.32       55.89     52.38 o
 -11   1  21      297.74      309.91     44.52 o
 -10   1  21        4.36        8.34     43.15 o
  -9   1  21      136.18      167.92     41.53 o
  -8   1  21      491.89      417.04     55.86 o
  -7   1  21      142.13       77.44     37.92 o
  -6   1  21      901.50      867.21     64.72 o
  -5   1  21      752.37      708.72     32.44 o
  -4   1  21      188.94      217.53     32.19 o
  -3   1  21        2.87       22.43     31.19 o
  -2   1  21      270.76      248.96     31.10 o
  -1   1  21      563.41      574.31     27.31 o
   0   1  21       19.84       24.59     25.19 o
   1   1  21      257.99      303.51     24.87 o
   2   1  21     1596.26     1670.38     55.28 o
   3   1  21       86.82       59.25     32.20 o
   4   1  21       57.25       25.38     31.95 o
   5   1  21      265.63      337.09     47.03 o
   6   1  21      427.94      398.38     45.22 o
   7   1  21      232.94      242.34     47.21 o
 -11   2  21        0.09        8.96     46.94 o
 -10   2  21      618.07      673.96     44.74 o
  -9   2  21        0.34      -24.13     40.73 o
  -8   2  21        3.37        4.19     43.22 o
  -7   2  21      596.24      554.35     38.39 o
  -6   2  21     1272.30     1176.99     37.62 o
  -5   2  21     1203.91     1192.71     34.69 o
  -4   2  21     1749.87     1882.87     71.79 o
  -3   2  21     2890.99     2752.34     38.58 o
  -2   2  21      849.18      868.47     41.60 o
  -1   2  21        0.02        3.03     27.21 o
   0   2  21       57.09       83.36     64.02 o
   1   2  21      232.77      245.46     32.42 o
   2   2  21       70.53      109.66     24.98 o
   3   2  21      134.26      117.53     43.38 o
   4   2  21       40.91      127.80     50.30 o
   5   2  21      425.01      319.36     50.83 o
   6   2  21      152.07      172.40     50.33 o
   7   2  21      987.89      913.48     51.04 o
 -11   3  21        0.10        4.45     58.50 o
 -10   3  21     1066.49      998.04     69.16 o
  -9   3  21      140.71       88.99     43.46 o
  -8   3  21     1194.91     1207.41     39.86 o
  -7   3  21      346.21      269.84     39.95 o
  -6   3  21      190.21      197.87     36.32 o
  -5   3  21       97.05      126.90     35.41 o
  -4   3  21      784.43      713.96     32.61 o
  -3   3  21      225.72      184.78     33.88 o
  -2   3  21     6205.14     6372.05     70.80 o
  -1   3  21        0.73      -10.10     39.87 o
   0   3  21      903.46      824.36     34.10 o
   1   3  21      146.02      185.89     34.32 o
   2   3  21       96.24       94.74     25.46 o
   3   3  21      520.44      457.22     47.16 o
   4   3  21      996.52     1097.81     54.30 o
   5   3  21       98.72       28.39     58.59 o
   6   3  21      250.30      328.55     52.60 o
   7   3  21      236.92      196.01     56.37 o
 -10   4  21        1.44        4.19     45.60 o
  -9   4  21       43.82       59.44     44.46 o
  -8   4  21      253.09      242.63     41.78 o
  -7   4  21      291.45      234.52     39.14 o
  -6   4  21      498.70      488.64     36.13 o
  -5   4  21      306.32      251.36     36.40 o
  -4   4  21      556.21      481.05     33.56 o
  -3   4  21      532.25      517.77     31.33 o
  -2   4  21       87.79       85.10     29.37 o
  -1   4  21      110.70      104.39     67.34 o
   0   4  21     1787.04     1775.88     39.71 o
   1   4  21       14.20        2.59     37.78 o
   2   4  21      378.63      345.75     68.60 o
   3   4  21      104.31      107.82     36.83 o
   4   4  21      133.12      106.87     35.16 o
   5   4  21      137.62      106.90     58.88 o
   6   4  21      281.63      253.60     55.90 o
   7   4  21       53.48      108.22     61.07 o
 -10   5  21       58.47       40.33     47.62 o
  -9   5  21      629.13      649.14     45.28 o
  -8   5  21      162.22      145.86     38.99 o
  -7   5  21      120.06       92.16     39.13 o
  -6   5  21     1274.35     1337.39     39.10 o
  -5   5  21       79.35       67.57     39.27 o
  -4   5  21       11.09      -14.85     36.67 o
  -3   5  21     1396.28     1309.49     33.92 o
  -2   5  21        5.10       23.79     53.03 o
  -1   5  21     2179.11     2124.47     59.92 o
   0   5  21      118.54      125.68     41.02 o
   1   5  21        4.76        8.96     62.23 o
   2   5  21       72.71      -36.34     39.05 o
   3   5  21      756.74      781.69     36.97 o
   4   5  21      275.99      296.38     38.57 o
   5   5  21     1603.12     1777.52    118.03 o
   6   5  21       48.08       36.01     59.93 o
  -9   6  21      990.93     1200.33     45.95 o
  -8   6  21       36.31       65.73     73.62 o
  -7   6  21      255.85      248.37     39.89 o
  -6   6  21      310.52      272.23     41.09 o
  -5   6  21      203.08      200.27     45.04 o
  -4   6  21      127.35       75.40     35.67 o
  -3   6  21       70.67       87.50     53.21 o
  -2   6  21     1090.55     1149.38     40.44 o
  -1   6  21       78.31      124.86     38.84 o
   0   6  21      134.94      106.25     42.47 o
   1   6  21        0.35       -3.00     47.73 o
   2   6  21        9.77       23.11     55.05 o
   3   6  21       13.28      -17.15     39.65 o
   4   6  21      227.50      303.74     39.51 o
   5   6  21        5.95       54.86     40.16 o
   6   6  21        9.93       -6.03     63.47 o
  -9   7  21       90.26      135.26     47.97 o
  -8   7  21      179.28      136.59     43.98 o
  -7   7  21        2.65       26.56     42.09 o
  -6   7  21      148.75      155.82     42.01 o
  -5   7  21       31.68       63.20     46.29 o
  -4   7  21        8.43      -10.38     38.89 o
  -3   7  21        0.68        8.35     43.55 o
  -2   7  21        1.64       45.44     43.22 o
  -1   7  21      364.76      311.31     41.51 o
   0   7  21       44.56        6.10     44.37 o
   3   7  21       90.66      127.00     40.11 o
   4   7  21       27.03       84.55     43.66 o
   5   7  21      303.72      410.82     63.10 o
  -8   8  21       31.48       33.01     45.73 o
  -7   8  21      338.37      442.64     62.20 o
  -6   8  21      726.21      747.88     54.28 o
  -5   8  21       52.23       51.37     59.32 o
  -4   8  21       79.41       87.74     43.38 o
  -3   8  21       91.57       75.83     45.13 o
  -2   8  21       81.21       99.28     48.31 o
  -1   8  21       13.61       20.68     44.72 o
   0   8  21      679.38      683.68     46.03 o
   1   8  21        5.58      -33.22     66.74 o
   2   8  21        1.41       49.51     65.62 o
   3   8  21      250.24      199.54     45.15 o
   4   8  21      303.24      356.84     43.80 o
  -6   9  21      658.47      662.04     65.54 o
  -5   9  21       40.73       54.12     46.56 o
  -4   9  21      100.76      118.52     48.05 o
  -3   9  21       21.95       44.76     48.88 o
  -2   9  21      809.81      777.23     44.36 o
  -1   9  21       30.45       -2.99     50.05 o
   0   9  21      556.33      550.32     47.92 o
   1   9  21      160.58      127.78     51.04 o
   2   9  21       56.65       99.43     49.06 o
   3   9  21       21.64       76.37     47.98 o
  -4  10  21      692.41      681.90     49.63 o
  -3  10  21       87.61      139.90     50.67 o
  -2  10  21      199.61      273.07     46.47 o
  -1  10  21      261.66      247.17     50.53 o
   0  10  21      933.02      872.70     51.88 o
   1  10  21       33.66       50.01     49.13 o
 -11   0  22      464.95      493.04     69.81 o
 -10   0  22      432.68      472.35     63.81 o
  -9   0  22       54.90       55.42     59.15 o
  -8   0  22       83.31       33.01     60.62 o
  -7   0  22      452.07      467.42     57.52 o
  -6   0  22       60.69       42.71     52.73 o
  -5   0  22     2497.33     2384.99     57.87 o
  -4   0  22      507.02      599.99     46.33 o
  -3   0  22      876.92      890.67     45.14 o
  -2   0  22      287.79      283.79     41.98 o
  -1   0  22       72.44       55.04     41.41 o
   0   0  22        5.36       -5.35     36.35 o
   1   0  22      187.71      260.57     50.15 o
   2   0  22      944.22     1085.18     48.86 o
   3   0  22       99.06       22.01     47.42 o
   4   0  22        7.51      -33.64     43.79 o
   5   0  22      907.82      781.18     42.41 o
 -11   1  22       44.55       99.14     45.82 o
 -10   1  22        9.67      -29.29     46.65 o
  -9   1  22        0.49        6.99     43.85 o
  -8   1  22      286.34      337.05     41.29 o
  -7   1  22       56.30       27.65     38.95 o
  -6   1  22       93.84       23.33     35.81 o
  -5   1  22     1623.65     1580.55     38.22 o
  -4   1  22        8.42      -29.28     34.06 o
  -3   1  22     1027.11     1087.28     32.00 o
  -2   1  22      800.77      778.97     35.24 o
  -1   1  22     3865.11     4025.52     38.99 o
   0   1  22       17.59       14.62     26.89 o
   1   1  22        7.48       20.17     26.67 o
   2   1  22       97.53       55.80     33.69 o
   3   1  22      106.29       72.14     32.93 o
   4   1  22       19.79       25.77     31.24 o
   5   1  22      839.08      837.06     45.18 o
   6   1  22       17.40       26.16     44.95 o
 -11   2  22        8.19       65.67     48.78 o
 -10   2  22      180.30      198.60     44.89 o
  -9   2  22      345.48      302.43     42.92 o
  -8   2  22      964.85      953.15     40.57 o
  -7   2  22       28.87       -7.18     41.33 o
  -6   2  22     2054.43     2152.96     42.48 o
  -5   2  22        0.42      -10.89     41.38 o
  -4   2  22      988.19     1075.73     37.13 o
  -3   2  22      308.65      302.11     32.12 o
  -2   2  22     2020.36     1999.68     38.53 o
  -1   2  22      109.95       98.11     29.01 o
   0   2  22      873.92      921.10     47.10 o
   1   2  22      511.27      493.18     33.01 o
   2   2  22      534.10      625.22     27.36 o
   3   2  22      369.04      333.17     33.43 o
   4   2  22      449.01      445.99     50.53 o
   5   2  22        0.01        2.30     54.42 o
   6   2  22      148.22      180.77     51.35 o
   7   2  22       13.18       20.17     53.12 o
 -10   3  22      694.61      786.69     48.04 o
  -9   3  22        8.25       68.17     43.11 o
  -8   3  22      685.22      597.92     43.32 o
  -7   3  22      206.62      216.93     38.28 o
  -6   3  22      445.90      407.03     37.38 o
  -5   3  22       57.75       46.92     35.29 o
  -4   3  22     2342.95     2391.64     39.52 o
  -3   3  22      297.91      300.97     31.46 o
  -2   3  22      878.75      813.72     29.78 o
  -1   3  22        3.69       12.79     47.46 o
   0   3  22      502.45      505.79     34.43 o
   1   3  22      580.35      568.39     34.27 o
   2   3  22      781.69      843.99     25.52 o
   3   3  22      106.35       57.43     34.67 o
   4   3  22      268.65      319.93     52.14 o
   5   3  22       20.20      -48.87     56.00 o
   6   3  22       25.02       59.52     56.58 o
   7   3  22        0.97       11.89     52.41 o
 -10   4  22      136.34      163.14     46.92 o
  -9   4  22       89.93       67.69     44.73 o
  -8   4  22      486.07      464.39     41.09 o
  -7   4  22      633.01      660.39     40.35 o
  -6   4  22      843.04      826.43     37.48 o
  -5   4  22      128.93       99.80     36.73 o
  -4   4  22     1178.34     1131.12     41.86 o
  -3   4  22      362.79      354.60     30.85 o
  -2   4  22      427.13      546.45     53.07 o
  -1   4  22      214.27      222.74     39.23 o
   0   4  22     1735.81     1669.73     40.46 o
   1   4  22      112.05      107.00     51.11 o
   2   4  22      187.96      206.30     39.67 o
   3   4  22      171.74      114.10     38.57 o
   4   4  22      386.94      336.21     60.65 o
   5   4  22      449.64      496.49     55.58 o
   6   4  22      423.63      406.25     54.37 o
 -10   5  22       40.65       16.81     48.57 o
  -9   5  22      172.17      104.85     44.21 o
  -8   5  22       17.81       40.81     43.26 o
  -7   5  22        1.09        8.71     42.90 o
  -6   5  22      191.24      170.73     38.90 o
  -5   5  22        7.07       23.44     50.73 o
  -4   5  22     1291.14     1313.47     36.02 o
  -3   5  22      166.73      176.30     50.04 o
  -2   5  22      108.07      114.35     48.80 o
  -1   5  22      317.59      329.82     39.82 o
   0   5  22      319.43      344.13     39.78 o
   1   5  22      132.99      111.17     40.42 o
   2   5  22      781.12      667.00     48.91 o
   3   5  22       25.88       12.51     38.35 o
   4   5  22       59.49       54.55     37.98 o
   5   5  22        0.02       33.62     60.83 o
   6   5  22      309.26      405.51     61.14 o
  -9   6  22      138.32      164.53     46.58 o
  -8   6  22      212.20      135.09     42.19 o
  -7   6  22       90.71      136.27     42.44 o
  -6   6  22       10.75        6.55     39.60 o
  -5   6  22      100.99       85.67     38.01 o
  -4   6  22      262.63      312.68     38.20 o
  -3   6  22      271.14      276.70     55.05 o
  -2   6  22        0.83       -0.13     59.03 o
  -1   6  22        5.68       36.61     42.33 o
   0   6  22       58.13       70.57     45.96 o
   1   6  22      574.67      518.14     43.69 o
   2   6  22       20.06      -32.52     41.96 o
   3   6  22        2.46       15.25     55.61 o
   4   6  22      188.35      260.76     41.63 o
   5   6  22      110.68      134.11     39.72 o
  -8   7  22      200.78      220.61     45.41 o
  -7   7  22     1070.67     1125.48     43.14 o
  -6   7  22      234.24      277.47     40.47 o
  -5   7  22       56.94       76.05     38.35 o
  -4   7  22       17.28       35.99     60.70 o
  -3   7  22      196.96      271.94     42.62 o
  -2   7  22        0.01       45.87     44.50 o
  -1   7  22       14.49       46.68     42.29 o
   0   7  22      255.86      142.37     44.20 o
   1   7  22       33.39      -13.49     45.42 o
   2   7  22       17.04      -24.23     59.86 o
   3   7  22      113.59       64.17     42.34 o
   4   7  22      228.66      214.71     51.51 o
  -7   8  22       71.53       84.27     50.08 o
  -6   8  22      192.55      217.83     41.33 o
  -5   8  22       71.11       85.15     62.74 o
  -4   8  22       52.25       51.53     46.86 o
  -3   8  22       48.88       77.45     74.27 o
  -2   8  22       10.33        2.61     43.50 o
  -1   8  22      447.66      456.47     44.93 o
   1   8  22      385.52      390.78     46.26 o
   2   8  22        6.25       46.84     45.20 o
   3   8  22       48.09      125.71     45.70 o
  -6   9  22      752.87      786.75     66.94 o
  -5   9  22       10.04       93.28     84.82 o
  -4   9  22     1199.78     1170.43     54.36 o
  -3   9  22       17.41       22.65     50.29 o
  -2   9  22       63.49       64.31     49.06 o
  -1   9  22      160.83      138.46     48.84 o
   0   9  22      372.72      324.95     49.63 o
   1   9  22        1.85       -9.67     69.37 o
   2   9  22      817.69      822.66     47.64 o
 -10   1  23       89.81      153.52     45.05 o
  -9   1  23      825.66      927.97     43.55 o
  -8   1  23        1.40       19.07     57.14 o
  -7   1  23       22.41       -5.46     40.44 o
  -6   1  23       30.06       78.41     37.87 o
  -5   1  23      632.56      619.07     36.21 o
  -4   1  23      340.91      344.43     47.44 o
  -3   1  23      348.05      342.61     32.80 o
  -2   1  23     1036.19     1031.91     31.38 o
  -1   1  23        3.33       72.69     29.07 o
   0   1  23      323.35      303.17     38.96 o
   1   1  23       18.07       48.42     38.52 o
   2   1  23      151.50      159.13     36.09 o
   3   1  23       91.29       80.82     34.65 o
   4   1  23      391.99      376.26     50.77 o
   5   1  23      153.11      101.15     50.27 o
   6   1  23        4.53      -17.45     48.34 o
 -10   2  23       35.18      -25.04     45.14 o
  -9   2  23      576.60      549.67     44.70 o
  -8   2  23     1545.70     1527.16     43.77 o
  -7   2  23       24.49       -7.82     43.97 o
  -6   2  23      480.34      491.07     58.03 o
  -5   2  23      191.91      183.87     40.48 o
  -4   2  23        0.24       24.97     34.37 o
  -3   2  23      612.65      604.92     35.72 o
  -2   2  23      305.70      380.46     31.69 o
  -1   2  23      211.70      206.55     44.71 o
   0   2  23        5.06       72.69     35.35 o
   1   2  23      120.48      148.70     31.08 o
   2   2  23      268.04      252.53     33.25 o
   3   2  23      767.76      778.92     56.69 o
   4   2  23       60.58      131.70     56.81 o
   5   2  23     1312.36     1526.80     55.25 o
   6   2  23        0.25       65.12     51.69 o
 -10   3  23      177.58      225.83     46.35 o
  -9   3  23       58.07       16.58     43.52 o
  -8   3  23      296.36      282.82     43.37 o
  -7   3  23      239.48      228.83     40.08 o
  -6   3  23     2042.66     1984.98     41.61 o
  -5   3  23       67.91       58.70     35.91 o
  -4   3  23     3193.60     3417.80     43.79 o
  -3   3  23      420.85      421.45     34.05 o
  -2   3  23        4.70       30.02     52.09 o
  -1   3  23      169.57      185.91     48.50 o
   0   3  23     1312.13     1383.72     38.20 o
   1   3  23      207.87      175.45     37.36 o
   2   3  23       81.27      116.66     36.11 o
   3   3  23      393.19      367.34     61.39 o
   4   3  23       92.98      141.04     55.30 o
   5   3  23       83.24      172.46     56.16 o
   6   3  23      207.54      160.70     53.83 o
  -9   4  23      286.30      288.83     46.66 o
  -8   4  23      820.14      928.98     43.55 o
  -7   4  23      389.35      346.96     39.24 o
  -6   4  23       16.59        4.37     40.63 o
  -5   4  23      197.20      194.67     36.85 o
  -4   4  23     2024.50     1988.18     62.39 o
  -3   4  23      278.48      281.83     54.26 o
  -2   4  23     1391.90     1377.99     51.90 o
  -1   4  23       34.28       82.15     48.88 o
   0   4  23      176.29      149.34     38.17 o
   1   4  23      296.14      226.92     39.71 o
   2   4  23     1689.05     1814.74    101.51 o
   3   4  23        2.91      -40.00     40.00 o
   4   4  23      708.74      697.94     54.67 o
   5   4  23      163.68      110.36     59.19 o
   6   4  23       20.78       25.97     60.59 o
  -9   5  23      148.74      152.07     48.09 o
  -8   5  23      221.35      314.67     50.42 o
  -7   5  23       94.07       85.16     40.96 o
  -6   5  23     1039.24     1161.21     39.36 o
  -5   5  23       57.41       35.99     37.80 o
  -4   5  23      227.48      243.71     44.67 o
  -3   5  23       62.23       22.63     57.95 o
  -2   5  23      189.02      287.17     91.32 o
  -1   5  23        5.89       39.91     42.51 o
   0   5  23      152.65      148.89     40.50 o
   1   5  23      752.23      871.51     39.70 o
   2   5  23        1.26      -33.07     53.95 o
   3   5  23       56.12       80.07     40.59 o
   4   5  23       11.33        3.28     40.32 o
   5   5  23      334.83      392.46     63.15 o
  -8   6  23        0.95      -39.62     45.47 o
  -7   6  23     1056.67      983.10     40.40 o
  -6   6  23       61.00       85.04     39.51 o
  -5   6  23      435.25      482.11     55.49 o
  -4   6  23      326.79      302.69     56.85 o
  -3   6  23      251.90      227.71     56.50 o
  -2   6  23        0.33       34.77     57.37 o
  -1   6  23        5.75       16.43     44.29 o
   0   6  23      368.15      353.86     41.25 o
   1   6  23       18.07        7.62     54.51 o
   2   6  23       15.30      -11.33     43.02 o
   3   6  23       10.94      -14.79     42.65 o
   4   6  23      166.96      170.67     40.21 o
  -7   7  23        0.16      -10.99     40.87 o
  -6   7  23       52.14       25.23     42.77 o
  -5   7  23        2.87      -17.99     61.11 o
  -4   7  23        1.12      -14.26     59.05 o
  -3   7  23        3.87       -4.55     44.83 o
  -2   7  23      191.63      210.92     45.26 o
  -1   7  23        8.12       -8.18     43.60 o
   0   7  23       21.06       54.22     46.08 o
   1   7  23      108.81      107.39     47.96 o
   2   7  23       12.52      -41.76     61.83 o
   3   7  23       28.11       68.62     44.73 o
  -6   8  23      118.03      109.62     65.04 o
  -4   8  23      283.97      317.55     68.26 o
  -3   8  23      125.47      135.69     48.64 o
  -2   8  23      254.84      321.51     46.28 o
  -1   8  23       28.99       22.24     47.70 o
   0   8  23       66.29       64.81     46.65 o
   1   8  23       16.16      -47.47     63.33 o
   2   8  23      854.77      906.85     48.02 o
  -4   9  23      129.53      120.19     50.44 o
  -3   9  23        2.94        5.21     50.31 o
  -2   9  23        3.45       90.62     59.60 o
  -1   9  23      110.96       64.75     64.36 o
   0   9  23       79.56        7.13     53.67 o
 -10   0  24       37.68       97.57     68.51 o
  -9   0  24     1085.35     1057.44     62.61 o
  -8   0  24      153.77      160.60     62.92 o
  -7   0  24     1151.46     1373.73     59.61 o
  -6   0  24        8.72       15.41     53.43 o
  -5   0  24        0.04       -9.79     56.08 o
  -4   0  24       52.63       45.17     49.11 o
  -3   0  24      274.71      215.36     48.85 o
  -2   0  24      692.78      693.80     43.24 o
  -1   0  24        9.71       53.51     44.57 o
   1   0  24        0.24      120.59     55.60 o
   2   0  24      279.02      261.01     50.86 o
   3   0  24      377.89      318.82     50.36 o
   4   0  24     2167.06     2148.74     53.06 o
 -10   1  24       25.64       46.35     46.92 o
  -9   1  24      660.68      735.61     43.15 o
  -8   1  24      436.22      326.30     45.07 o
  -7   1  24     1195.09     1271.26     40.93 o
  -6   1  24      579.50      637.69     38.12 o
  -5   1  24       78.93       17.33     37.10 o
  -4   1  24      520.19      589.38     34.97 o
  -3   1  24      203.37      249.16     32.33 o
  -2   1  24       68.00       69.41     32.78 o
  -1   1  24      580.78      620.95     43.76 o
   0   1  24      216.57      187.42     34.00 o
   1   1  24        5.08       40.03     37.55 o
   2   1  24       24.44       16.57     36.26 o
   3   1  24       10.97      -29.91     36.22 o
   4   1  24      300.18      264.16     54.84 o
   5   1  24      484.71      473.52     48.46 o
 -10   2  24      265.30      259.74     52.29 o
  -9   2  24      646.30      772.47     43.84 o
  -8   2  24       84.81       64.69     61.38 o
  -7   2  24      108.62      123.79     42.18 o
  -6   2  24     1285.02     1280.66     39.55 o
  -5   2  24      336.27      260.74     55.77 o
  -4   2  24      598.41      596.33     49.04 o
  -3   2  24        8.91       24.90     32.54 o
  -2   2  24      215.38      225.39     30.29 o
  -1   2  24      464.37      525.76     42.97 o
   0   2  24      380.01      460.06     35.55 o
   1   2  24        0.08       69.89     27.87 o
   2   2  24        2.34       12.55     35.67 o
   3   2  24        0.92      -26.97     57.72 o
   4   2  24        8.09        1.66     53.02 o
   5   2  24        4.47       -5.94     53.02 o
  -9   3  24        0.88      -48.06     48.06 o
  -8   3  24      886.36      978.95     43.15 o
  -7   3  24      323.11      277.15     39.52 o
  -6   3  24      629.89      692.43     37.54 o
  -5   3  24      368.11      415.20     38.59 o
  -4   3  24      125.74      117.23     34.84 o
  -3   3  24      293.93      225.61     33.25 o
  -2   3  24      389.54      455.33     55.16 o
  -1   3  24       99.99       83.06     38.21 o
   0   3  24       45.22       55.36     38.08 o
   1   3  24      126.55      207.97     36.84 o
   2   3  24       34.14       75.83     60.75 o
   3   3  24        6.13      -38.86     61.75 o
   4   3  24      177.21      198.24     59.01 o
   5   3  24      127.62       38.52     59.05 o
  -9   4  24      455.60      440.19     48.23 o
  -8   4  24      241.69      263.26     43.93 o
  -7   4  24        0.40        7.68     39.71 o
  -6   4  24      910.36      800.66     87.17 o
  -5   4  24       52.93       42.44     36.78 o
  -4   4  24      387.57      460.36     36.04 o
  -3   4  24      120.58       98.02     55.27 o
  -2   4  24       19.49       44.51     54.47 o
  -1   4  24       24.08       79.87     39.91 o
   0   4  24      629.52      598.21     37.68 o
   1   4  24       55.95       40.70     37.61 o
   2   4  24      389.71      505.93     39.30 o
   3   4  24      510.63      508.59     60.05 o
   4   4  24       38.99       57.88     60.30 o
   5   4  24       75.81      161.87     57.38 o
  -8   5  24      186.79      184.34     44.17 o
  -7   5  24      554.26      618.60     46.31 o
  -6   5  24       43.33       46.92     40.59 o
  -5   5  24      151.79      160.02     43.89 o
  -4   5  24      747.58      824.08     58.79 o
  -3   5  24      219.65      217.18     55.76 o
  -2   5  24      674.18      806.61     40.90 o
  -1   5  24        2.08       31.20     42.32 o
   0   5  24        3.85      -31.51     41.05 o
   1   5  24       92.28       35.17     40.81 o
   2   5  24      535.52      537.59     41.26 o
   3   5  24       20.64       21.12     40.95 o
   4   5  24      154.74       91.97     60.15 o
  -8   6  24       77.30      108.64     48.69 o
  -7   6  24        3.39       15.34     41.33 o
  -6   6  24       67.53       35.24     42.42 o
  -5   6  24       89.17       55.78     63.20 o
  -4   6  24      123.96      121.18     58.36 o
  -3   6  24       25.48        0.55     44.26 o
  -2   6  24       54.37       59.53     45.22 o
  -1   6  24       55.82       37.08     46.80 o
   0   6  24       29.76       20.70     43.62 o
   1   6  24      139.79      155.87     45.44 o
   2   6  24      262.05      286.37     45.94 o
   3   6  24       27.69       16.05     44.56 o
  -7   7  24       45.11       84.08     43.22 o
  -6   7  24        0.24       17.61     65.65 o
  -5   7  24      287.51      265.09     66.25 o
  -4   7  24       67.77       58.01     48.62 o
  -3   7  24        3.81       -6.56     44.95 o
  -2   7  24       27.48       13.13     46.40 o
  -1   7  24       71.73       -0.24     46.79 o
   0   7  24       96.92      102.81     46.63 o
   1   7  24       79.43       62.89     45.49 o
   2   7  24      199.90       88.80     49.35 o
  -5   8  24      180.22      238.28     49.75 o
  -4   8  24      216.31      128.72     49.49 o
  -3   8  24      180.88      174.79     48.27 o
  -2   8  24      346.10      421.32     46.67 o
  -1   8  24       11.83        4.62     47.43 o
   0   8  24        3.23       16.60     49.08 o
   1   8  24      150.32       94.64     50.56 o
  -9   1  25      848.08      909.72     47.02 o
  -8   1  25       40.41       16.86     44.89 o
  -7   1  25      677.63      714.89     42.58 o
  -6   1  25      453.38      335.95     40.98 o
  -5   1  25       15.75       17.99     36.39 o
  -4   1  25      819.03      912.25     35.42 o
  -3   1  25       40.83       10.69     34.29 o
  -2   1  25       97.00       65.83     31.16 o
  -1   1  25        0.90       49.56     47.08 o
   0   1  25      396.59      549.13     59.73 o
   1   1  25       19.40        9.89     38.94 o
   2   1  25       51.92       53.70     37.94 o
   3   1  25      457.30      432.84     56.56 o
   4   1  25      314.57      288.10     48.86 o
   5   1  25       37.26       45.69     49.26 o
  -9   2  25       74.01       48.19     48.13 o
  -8   2  25       43.83       17.27     44.76 o
  -7   2  25      587.57      566.76     41.46 o
  -6   2  25      401.11      401.74     40.76 o
  -5   2  25      320.12      342.23     37.43 o
  -4   2  25       36.23       93.38     36.69 o
  -3   2  25      159.28      146.84     44.39 o
  -2   2  25        0.39      -37.91     50.82 o
  -1   2  25      662.66      668.74     45.52 o
   0   2  25      358.25      426.53     36.18 o
   1   2  25      698.62      708.94     36.89 o
   2   2  25        1.50      -30.60     58.43 o
   3   2  25      406.71      315.99     63.04 o
   4   2  25       27.27       50.98     55.73 o
   5   2  25        0.05       37.24     51.86 o
  -9   3  25       60.76       56.11     46.86 o
  -8   3  25      669.03      704.98     53.87 o
  -7   3  25        4.96      -51.42     55.92 o
  -6   3  25      686.06      749.61     40.05 o
  -5   3  25       73.93       90.43     39.52 o
  -4   3  25      584.00      583.08     36.08 o
  -3   3  25       15.07      -12.86     53.65 o
  -2   3  25      297.74      311.16     52.53 o
  -1   3  25      595.35      729.01     37.04 o
   0   3  25      536.21      572.47     45.29 o
   1   3  25      129.85      113.78     38.95 o
   2   3  25      758.60      763.68     61.25 o
   3   3  25       21.89      -29.53     64.50 o
   4   3  25      199.83      218.30     56.49 o
  -8   4  25      435.72      458.17     45.60 o
  -7   4  25        0.83       24.14     40.77 o
  -6   4  25      184.03      193.25     55.85 o
  -5   4  25       36.93       42.15     37.61 o
  -4   4  25       49.02        4.80     55.58 o
  -3   4  25        6.21      -44.83     58.95 o
  -2   4  25      726.34      812.96     55.61 o
  -1   4  25      265.93      325.37     41.28 o
   0   4  25      619.74      634.28     40.45 o
   1   4  25        2.19      -20.98     40.46 o
   2   4  25       23.69        6.35     40.79 o
   3   4  25      224.19      189.22     62.58 o
   4   4  25      551.46      579.69     62.53 o
  -8   5  25      302.59      323.32     56.44 o
  -7   5  25       45.02       85.73     43.78 o
  -6   5  25      138.20      100.53     41.65 o
  -5   5  25       24.42       12.67     39.42 o
  -4   5  25        0.01      -23.62     56.75 o
  -3   5  25      126.73      118.89     55.61 o
  -2   5  25       74.44      125.82     46.65 o
  -1   5  25       29.21       52.47     42.90 o
   0   5  25        1.16        7.44     44.32 o
   1   5  25      304.94      288.99     42.86 o
   2   5  25       14.30       19.99     71.69 o
   3   5  25      448.50      496.95     66.75 o
  -7   6  25       54.99       72.25     43.93 o
  -6   6  25      125.34      176.76     43.36 o
  -5   6  25      342.21      427.77     58.46 o
  -4   6  25       39.20      -35.32     63.47 o
  -3   6  25      204.03      295.41     82.54 o
  -2   6  25      318.16      343.22     45.22 o
  -1   6  25       63.65       26.53     77.04 o
   0   6  25       48.49       51.55     46.03 o
   1   6  25      252.91      262.66     84.14 o
   2   6  25      275.74      318.80     45.50 o
  -5   7  25       70.03       28.43     69.00 o
  -4   7  25      103.44       85.09     47.19 o
  -3   7  25       10.58        3.75     49.86 o
  -2   7  25        0.05       -1.52     59.93 o
  -1   7  25      175.82      214.98     47.40 o
   0   7  25       34.94       37.14     43.78 o
   1   7  25       31.52       73.77     60.40 o
  -8   0  26       80.79       14.67     66.22 o
  -7   0  26      137.75      146.24     61.81 o
  -6   0  26      792.06      844.35     54.96 o
  -5   0  26      117.94       88.44     55.02 o
  -4   0  26      142.41       46.54     50.62 o
  -3   0  26      350.97      425.64     50.45 o
  -2   0  26        0.32       11.92     47.03 o
   0   0  26     2501.83     2527.08     63.65 o
   1   0  26      160.55      216.96     55.57 o
   2   0  26     1026.24     1177.74     53.69 o
   3   0  26      665.35      568.17     52.93 o
  -8   1  26      111.31      113.11     44.81 o
  -7   1  26      115.28       98.59     38.78 o
  -6   1  26        0.17        8.70     41.13 o
  -5   1  26       43.43       52.49     38.67 o
  -4   1  26      109.30      122.42     38.48 o
  -3   1  26      405.71      433.21     33.63 o
  -2   1  26      302.80      332.63     49.39 o
  -1   1  26        2.70       15.39     47.75 o
   0   1  26       12.51       69.72     58.95 o
   1   1  26      470.86      493.54     62.54 o
   2   1  26        3.54       28.08     37.84 o
   3   1  26      587.96      583.32     54.77 o
   4   1  26        5.34      106.07     52.96 o
  -8   2  26      466.09      524.93     54.48 o
  -7   2  26       13.31      -41.54     41.54 o
  -6   2  26        4.81      -14.57     41.29 o
  -5   2  26       34.01       59.39     39.20 o
  -4   2  26     2147.14     2456.03     60.11 o
  -3   2  26        3.24       41.72     52.11 o
  -2   2  26      677.04      785.04     50.30 o
  -1   2  26      161.80      229.24     52.56 o
   0   2  26       14.45       80.96     62.69 o
   1   2  26       11.69       41.55     37.78 o
   2   2  26      546.68      521.57     60.53 o
   3   2  26       14.67      -52.81     60.07 o
   4   2  26      399.68      528.92     51.54 o
  -8   3  26       80.14      125.07     46.91 o
  -7   3  26        0.01      -33.12     61.85 o
  -6   3  26      379.84      390.14     39.63 o
  -5   3  26       74.82      122.29     38.53 o
  -4   3  26       43.62       59.72     37.50 o
  -3   3  26      268.45      275.80     53.76 o
  -2   3  26      320.74      293.26     49.97 o
  -1   3  26      255.89      244.03     52.50 o
   0   3  26      604.56      622.88     39.04 o
   1   3  26      150.61      220.95     59.69 o
   2   3  26       49.79       47.76     63.43 o
   3   3  26      693.93      686.89     61.44 o
  -7   4  26      120.45      102.73     44.10 o
  -6   4  26       29.26       37.30     41.49 o
  -5   4  26        3.87        9.25     39.30 o
  -4   4  26        1.43       35.06     58.99 o
  -3   4  26       12.51       -6.17     57.85 o
  -2   4  26      124.47      173.19     42.73 o
  -1   4  26      339.21      299.24     43.11 o
   0   4  26        3.93       41.02     53.46 o
   1   4  26       28.90       22.88     39.64 o
   2   4  26      190.92       87.01     65.72 o
   3   4  26       53.08      -11.51     71.85 o
  -7   5  26        0.02       42.55     42.61 o
  -6   5  26      408.37      457.00     42.12 o
  -5   5  26       43.12      174.13     67.50 o
  -4   5  26      107.73       52.13     66.51 o
  -3   5  26       82.40       71.84     60.18 o
  -2   5  26     1012.68     1114.99     54.31 o
  -1   5  26      115.96      160.92     46.44 o
   0   5  26      501.60      598.32     42.52 o
   1   5  26      202.79      219.77     42.74 o
   2   5  26        3.26        9.04     55.56 o
  -5   6  26       21.87       56.87     64.83 o
  -4   6  26       86.40      105.72     61.75 o
  -3   6  26      390.73      330.22     44.87 o
  -2   6  26       13.96       44.49     47.61 o
  -1   6  26       25.86       99.87     46.70 o
   0   6  26       30.19        2.32     45.36 o
   1   6  26       74.58       42.61     44.57 o
  -3   7  26        2.90       27.11     50.02 o
  -2   7  26      149.66      125.69     49.41 o
  -1   7  26      218.44      240.94     49.88 o
  -7   1  27        8.18       23.47     45.52 o
  -6   1  27      126.85      200.42     40.78 o
  -5   1  27       14.78       50.08     37.92 o
  -4   1  27      346.57      372.91     69.02 o
  -3   1  27      219.75      255.69     36.08 o
  -2   1  27      192.88      212.04     48.36 o
   0   1  27      120.24      162.19     41.89 o
   1   1  27       50.97       84.04     41.62 o
   2   1  27      742.06      669.80     59.93 o
   3   1  27       15.97      -14.35     55.86 o
  -7   2  27       18.14       55.53     44.98 o
  -6   2  27       90.77       84.76     41.22 o
  -5   2  27       49.60       45.56     40.00 o
  -4   2  27       40.48       66.73     36.71 o
  -3   2  27      214.82      218.98     53.75 o
  -2   2  27       56.39      115.27     49.42 o
  -1   2  27      442.56      486.55     56.75 o
   0   2  27      156.29      188.99     66.61 o
   1   2  27       27.84       28.65     60.06 o
   2   2  27        8.15        7.36     59.64 o
   3   2  27      447.39      377.87     61.16 o
  -7   3  27       36.91       43.81     44.90 o
  -6   3  27        2.23       35.11     42.42 o
  -5   3  27       83.57       81.25     40.01 o
  -4   3  27      315.28      335.65     58.56 o
  -3   3  27       70.42       61.82     58.62 o
  -2   3  27     1948.22     2108.60     61.36 o
  -1   3  27        8.91       71.74     68.54 o
   0   3  27     1274.38     1408.40     42.22 o
   1   3  27       12.48       44.10     65.17 o
   2   3  27       65.29       41.05     67.71 o
  -6   4  27      400.08      430.09     41.23 o
  -5   4  27      171.64      186.66     66.21 o
  -4   4  27      502.54      569.31     59.25 o
  -3   4  27       68.89       72.97     58.45 o
  -2   4  27       16.55       58.43     72.79 o
  -1   4  27       40.82       88.76     44.19 o
   0   4  27      816.76      952.86     43.77 o
   1   4  27      249.52      321.21     72.38 o
  -5   5  27        8.83       56.56     62.90 o
  -4   5  27      119.26      125.10     62.56 o
  -3   5  27      141.53      126.82     58.44 o
  -2   5  27      118.63      172.88     77.58 o
  -1   5  27      487.57      487.57     62.14 o
   0   5  27       47.57      150.96     45.47 o
  -3   6  27       20.17       22.46     48.58 o
  -2   6  27      559.46      686.89     46.30 o
  -6   0  28      401.24      441.96     61.27 o
  -5   0  28       64.05       42.22     56.64 o
  -4   0  28       82.71       50.53     52.23 o
  -3   0  28     1600.41     1607.17     55.11 o
   0   0  28        0.02       47.36     59.97 o
   1   0  28       72.55      122.53     58.56 o
   2   0  28     1033.45     1023.88     55.56 o
  -6   1  28        0.14       30.80     43.86 o
  -5   1  28      253.83      278.72     38.41 o
  -4   1  28      192.65      243.68     38.05 o
  -3   1  28      502.81      626.13     52.09 o
   0   1  28        3.03       95.24     40.63 o
   1   1  28       38.02       62.93     40.05 o
  -6   2  28      493.04      569.46     40.68 o
  -5   2  28        1.18       48.93     39.49 o
  -4   2  28       39.77       89.73     57.84 o
  -3   2  28      189.41      235.05     55.12 o
  -2   2  28     1276.91     1405.77     54.84 o
  -1   2  28       69.23      226.81     65.20 o
   0   2  28      840.92      910.82     41.70 o
   1   2  28       11.03       41.57     63.67 o
  -5   3  28      114.12      150.40     57.69 o
  -4   3  28      353.47      438.46     59.90 o
  -3   3  28      100.68       84.58     56.05 o
  -2   3  28      262.92      396.77     56.91 o
  -1   3  28      132.22      142.97     69.91 o
   0   3  28       25.81       91.10     67.57 o
   1   3  28       25.95      -32.64     68.58 o
  -4   4  28      165.92      247.39     59.69 o
  -3   4  28      207.03      195.28     61.58 o
  -2   4  28       89.38       47.70     65.61 o
  -1   4  28       17.54       93.46     45.32 o
   0   4  28      472.82      531.61     43.51 o
  -5   1  29       20.04       25.48     47.98 o
  -4   1  29       35.11       51.45     56.08 o
  -3   1  29        0.96       68.56     53.96 o
  -1   1  29       75.57      131.60     65.99 o
   0   1  29      364.42      500.62     52.06 o
  -4   2  29      111.92      124.10     60.94 o
  -3   2  29       34.00      141.98     57.53 o
  -1   2  29     1196.79     1334.15     67.98 o
 
